# Supplementary material for: Transcriptomic Analysis of Tachypleus tridentatus Larval Response to Vibrio parahaemolyticus Infection
Source: Animals (Basel). 2025 Aug 30;15(17):2556. doi: 10.3390/ani15172556 (PMC12427568; doi:10.3390/ani15172556)
Supplement: Supplementary file 1 [file animals-15-02556-s001.zip]

Archive with 1 entries (1 files):
- animals-3809235-supplementary.xlsx
