# Supplementary material for: Transcriptomic Analysis of Tachypleus tridentatus Larval Response to Vibrio parahaemolyticus Infection
Source: Animals (Basel). 2025 Aug 30;15(17):2556. doi: 10.3390/ani15172556 (PMC12427568; doi:10.3390/ani15172556)
Supplement: Supplementary file 1 [file animals-15-02556-s001.zip › animals-3809235-supplementary.xlsx]

## Sheet: Table S1
#ID	PBS-3_Count	PBS-2_Count	PBS-1_Count	FC-2_Count	FC-1_Count	FC-3_Count	PBS-3_FPKM	PBS-2_FPKM	PBS-1_FPKM	FC-2_FPKM	FC-1_FPKM	FC-3_FPKM	FDR	log2FC	regulated	COG_class	COG_class_annotation	GO_annotation	KEGG_annotation	KEGG_pathway_annotation	KOG_class	KOG_class_annotation	Pfam_annotation	Swiss-Prot_annotation	eggNOG_class	eggNOG_class_annotation	NR_annotation
evm.TU.Hic_chr_9.1595	333	322	177	87	113	56	10.1054	10.0484	5.26292	2.74387	3.60396	1.73348	0.00621757	-1.39556	down	--	--	Molecular Function: DNA binding (GO:0003677);; Biological Process: transposition, DNA-mediated (GO:0006313);; Biological Process: DNA integration (GO:0015074);;	K09228|1.2e-52|els:105029842|K09228 KRAB domain-containing zinc finger protein | (RefSeq) zinc finger protein 135-like isoform X1	Herpes simplex virus 1 infection (ko05168)	--	--	Transposase	Transposable element Tcb1 transposase OS=Caenorhabditis briggsae OX=6238 PE=3 SV=1	K	Transcription	uncharacterized protein LOC111089539 isoform X2 [Limulus polyphemus]
evm.TU.Hic_chr_8.2	97	127	231	45	45	33	1.77715	2.39702	4.18794	0.866141	0.867645	0.61838	0.00815072	-1.61807	down	--	--	Molecular Function: DNA binding (GO:0003677);; Cellular Component: nucleus (GO:0005634);; Biological Process: regulation of transcription, DNA-templated (GO:0006355);; Biological Process: xenobiotic metabolic process (GO:0006805);; Molecular Function: protein dimerization activity (GO:0046983);;	K09093|1.3e-120|isc:IscW_ISCW019892|K09093 aryl hydrocarbon receptor | (RefSeq) aryl hydrocarbon receptor, putative	--	[K]	Transcription	PAS fold	Aryl hydrocarbon receptor protein 1 OS=Caenorhabditis elegans OX=6239 GN=ahr-1 PE=1 SV=1	K	Transcription	uncharacterized protein LOC106475380 [Limulus polyphemus]
evm.TU.Hic_chr_2.2110	311	138	170	4857	3018	2016	10.503	4.79471	5.65284	171.314	107.378	69.6212	9.72e-23	4.31504	up	[O]	Posttranslational modification, protein turnover, chaperones	Cellular Component: extracellular space (GO:0005615);;	K13963|4.5e-54|mcal:110308182|K13963 serpin B | (RefSeq) serpin B6-like isoform X1	Amoebiasis (ko05146)	[V]	Defense mechanisms	Serpin (serine protease inhibitor)	Intracellular coagulation inhibitor 2 OS=Tachypleus tridentatus OX=6853 PE=1 SV=1	V	Defense mechanisms	serpin B6-like [Limulus polyphemus]
evm.TU.Hic_chr_4.1277	335	287	533	116	156	109	3.75773	3.30098	5.86649	1.35598	1.83672	1.23726	0.00347113	-1.32557	down	--	--	Biological Process: negative regulation of transcription by RNA polymerase II (GO:0000122);; Biological Process: cell morphogenesis (GO:0000902);; Biological Process: cell morphogenesis involved in differentiation (GO:0000904);; Biological Process: morphogenesis of an epithelium (GO:0002009);; Biological Process: instar larval or pupal development (GO:0002165);; Biological Process: regionalizatio…	K10847|1.9e-47|spu:582941|K10847 DNA-repair protein complementing XP-A cells | (RefSeq) zinc finger protein 608 isoform X1	Nucleotide excision repair (ko03420)	--	--	--	--	S	Function unknown	zinc finger protein 608-like [Limulus polyphemus]
evm.TU.Hic_chr_9.1767	317	256	396	967	1058	966	22.267	18.486	27.3505	70.8303	78.2011	69.3136	1.43e-11	1.9042	up	--	--	--	--	--	--	--	--	--	--	--	uncharacterized protein LOC106474605 isoform X2 [Limulus polyphemus]
evm.TU.Hic_chr_9.1151	300	185	312	101	102	80	2.71843	1.72284	2.77521	0.949453	0.966234	0.739133	0.00510427	-1.20674	down	--	--	Cellular Component: nuclear chromosome (GO:0000228);; Cellular Component: chromatin (GO:0000785);; Cellular Component: nuclear chromatin (GO:0000790);; Biological Process: morphogenesis of an epithelium (GO:0002009);; Biological Process: instar larval or pupal development (GO:0002165);; Molecular Function: molecular_function (GO:0003674);; Molecular Function: DNA binding (GO:0003677);; Molecular …	K11765|7.7e-83|isc:IscW_ISCW014107|K11765 AT-rich interactive domain-containing protein 2 | (RefSeq) hypothetical protein	--	[K]	Transcription	RFX DNA-binding domain	--	K	Transcription	AT-rich interactive domain-containing protein 2-like isoform X1 [Limulus polyphemus]
evm.TU.Hic_chr_5.817	327	146	36	602	1329	1290	10.9976	5.01772	1.18053	21.0807	46.97	44.2555	2.38e-05	2.9727	up	--	--	Cellular Component: extracellular region (GO:0005576);; Biological Process: lipid transport (GO:0006869);; Molecular Function: lipid binding (GO:0008289);; Cellular Component: integral component of membrane (GO:0016021);; Biological Process: lipoprotein metabolic process (GO:0042157);;	K14480|7.8e-14|lcm:102359735|K14480 apolipoprotein L | (RefSeq) apolipoprotein L3-like	--	--	--	Apolipoprotein L	--	--	--	apolipoprotein L4-like [Limulus polyphemus]
evm.TU.Hic_chr_8.1420	274	146	186	34	32	67	5.68198	3.10413	3.78842	0.725307	0.69707	1.40543	0.000157998	-1.91183	down	--	--	Molecular Function: scavenger receptor activity (GO:0005044);; Molecular Function: calcium ion binding (GO:0005509);; Biological Process: Notch signaling pathway (GO:0007219);; Biological Process: multicellular organism development (GO:0007275);; Cellular Component: integral component of membrane (GO:0016021);;	K06051|1.5e-27|pbi:103049977|K06051 delta | (RefSeq) DLL3; delta-like protein 3	Notch signaling pathway (ko04330)	[T]	Signal transduction mechanisms	EGF-like domain	Neurogenic locus protein delta OS=Drosophila melanogaster OX=7227 GN=Dl PE=1 SV=2	T	Signal transduction mechanisms	neurogenic locus protein delta-like [Limulus polyphemus]
evm.TU.Hic_chr_11.534	379	217	723	83	98	63	19.3534	11.3744	36.2364	4.40557	5.24474	3.2745	0.00015659	-2.16187	down	--	--	Molecular Function: DNA-binding transcription factor activity (GO:0003700);; Cellular Component: nucleus (GO:0005634);; Biological Process: multicellular organism development (GO:0007275);; Molecular Function: sequence-specific DNA binding (GO:0043565);;	K09311|4.0e-51|nvl:108556602|K09311 Antp family, other | (RefSeq) homeotic protein Sex combs reduced-like	--	[R]	General function prediction only	Homeodomain	Homeotic protein Sex combs reduced OS=Drosophila melanogaster OX=7227 GN=Scr PE=1 SV=5	K	Transcription	homeobox protein Hox-B4-like [Limulus polyphemus]
evm.TU.Hic_chr_5.816	12	0	7	117	124	66	0.428047	0	0.23701	4.35947	4.68489	2.40584	9e-07	4.3252	up	--	--	--	--	--	--	--	--	--	--	--	uncharacterized protein LOC111087176 isoform X1 [Limulus polyphemus]
NewGene_15457	608	245	178	4388	2323	1411	7.68731	3.1826	2.20651	57.8236	30.8713	18.2042	8.41e-09	3.31293	up	--	--	Molecular Function: molecular_function (GO:0003674);; Molecular Function: oxygen carrier activity (GO:0005344);; Molecular Function: binding (GO:0005488);; Molecular Function: iron ion binding (GO:0005506);; Cellular Component: cellular_component (GO:0005575);; Cellular Component: extracellular region (GO:0005576);; Cellular Component: intracellular (GO:0005622);; Cellular Component: obsolete cel…	K21894|3.85e-29|pxy:105393842|K21894 cytoglobin | (RefSeq) globin-like	--	--	--	Globin	Globin OS=Nerita albicilla OX=52928 PE=1 SV=1	C	Energy production and conversion	globin-like [Limulus polyphemus]
evm.TU.Hic_chr_8.17	594	771	587	1046	873	948	15.0264	20.0577	14.5876	27.5746	23.2228	24.4956	0.00321512	0.837786	up	--	--	Biological Process: microtubule cytoskeleton organization (GO:0000226);; Biological Process: organelle organization (GO:0006996);; Biological Process: cytoskeleton organization (GO:0007010);; Biological Process: microtubule-based process (GO:0007017);; Biological Process: cell cycle (GO:0007049);; Biological Process: centrosome cycle (GO:0007098);; Biological Process: multicellular organism devel…	K16729|4.9e-64|isc:IscW_ISCW020523|K16729 cysteine and histidine-rich domain-containing protein 1 | (RefSeq) cysteine and histidine-rich domain (chord)-containing, zinc binding protein, putative	--	[R]	General function prediction only	CHORD	Cysteine and histidine-rich domain-containing protein OS=Drosophila melanogaster OX=7227 GN=CHORD PE=1 SV=1	S	Function unknown	cysteine and histidine-rich domain-containing protein 1-like [Limulus polyphemus]
NewGene_6721	2662	3712	2955	5079	6138	4539	74.2	104.871	79.3633	146.518	177.437	128.712	0.000456543	1.03953	up	--	--	Cellular Component: integral component of membrane (GO:0016021);;	K06497|4.34e-67|pcan:112558210|K06497 CD63 antigen | (RefSeq) CD63 antigen-like	Lysosome (ko04142)	[R]	General function prediction only	Tetraspanin family	23 kDa integral membrane protein OS=Schistosoma japonicum OX=6182 PE=2 SV=1	O	Posttranslational modification, protein turnover, chaperones	CD63 antigen-like [Limulus polyphemus]
evm.TU.Hic_chr_9.1715	1042	1269	692	1364	1456	1837	6.39974	8.00435	4.1732	8.72078	9.39599	11.5037	0.00684491	0.915077	up	--	--	Cellular Component: endoplasmic reticulum membrane (GO:0005789);; Biological Process: endoplasmic reticulum to Golgi vesicle-mediated transport (GO:0006888);; Cellular Component: integral component of membrane (GO:0016021);;	K20362|5.9e-71|isc:IscW_ISCW021583|K20362 protein transport protein YIF1 | (RefSeq) membrane protein, putative	--	[S]	Function unknown	YIF1	--	S	Function unknown	uncharacterized protein LOC106462492, partial [Limulus polyphemus]
evm.TU.Hic_chr_8.461	581	630	517	738	785	792	7.39276	8.23279	6.45372	9.77886	10.496	10.2733	0.00255808	0.70497	up	--	--	Molecular Function: metal ion binding (GO:0046872);;	K11348|1.4e-272|obi:106883885|K11348 bromodomain and PHD finger-containing protein 1 | (RefSeq) peregrin-like	--	[R]	General function prediction only	PHD-zinc-finger like domain	Protein lin-49 OS=Caenorhabditis elegans OX=6239 GN=lin-49 PE=1 SV=1	S	Function unknown	peregrin-like isoform X2 [Limulus polyphemus]
NewGene_11482	3180	2809	2534	922	745	1358	30.5935	36.4862	30.5282	18.4451	12.6272	30.9	3.91e-05	-1.21914	down	[NW]	Cell motility;; Extracellular structures	Molecular Function: metalloendopeptidase activity (GO:0004222);; Molecular Function: calcium ion binding (GO:0005509);; Molecular Function: zinc ion binding (GO:0008270);;	K13046|0.0|tut:107366918|K13046 tolkin [EC:3.4.24.-] | (RefSeq) tolloid-like protein 1	--	[O]	Posttranslational modification, protein turnover, chaperones	CUB domain	Dorsal-ventral patterning protein tolloid OS=Drosophila melanogaster OX=7227 GN=tld PE=2 SV=2	O	Posttranslational modification, protein turnover, chaperones	tolloid-like protein 1 [Limulus polyphemus]
NewGene_5388	1093	1114	1385	2444	2612	1640	10.924	11.3589	11.9236	25.2575	27.2646	15.8961	0.000529005	1.18497	up	--	--	Biological Process: toll-like receptor signaling pathway (GO:0002224);; Molecular Function: transmembrane signaling receptor activity (GO:0004888);; Cellular Component: integral component of membrane (GO:0016021);; Biological Process: innate immune response (GO:0045087);;	K18809|1.10e-71|phu:Phum_PHUM529420|K18809 protein toll | (RefSeq) protein toll precursor, putative	Toll and Imd signaling pathway (ko04624)	[T]	Signal transduction mechanisms	Leucine rich repeat	Protein toll OS=Drosophila melanogaster OX=7227 GN=Tl PE=1 SV=1	T	Signal transduction mechanisms	toll-like receptor [Tachypleus tridentatus]
evm.TU.Hic_chr_11.1514	42	24	58	103	109	94	1.76755	1.02054	2.40996	4.57469	4.91958	4.1207	0.00520058	1.58152	up	--	--	Molecular Function: DNA-binding transcription factor activity (GO:0003700);; Cellular Component: nucleus (GO:0005634);; Molecular Function: sequence-specific DNA binding (GO:0043565);; Biological Process: positive regulation of transcription by RNA polymerase II (GO:0045944);;	K09322|2.5e-31|crg:105331730|K09322 homeobox protein MOX | (RefSeq) homeobox protein MOX-1	--	[R]	General function prediction only	Homeodomain	Homeobox protein Hox-A4 (Fragment) OS=Lineus sanguineus OX=187800 GN=HOXA4 PE=3 SV=1	K	Transcription	homeobox protein Hox-C6-like [Limulus polyphemus]
evm.TU.Hic_chr_2.933	1224	2346	836	256	411	565	87.7415	172.857	58.8511	19.0643	30.946	41.3114	0.00256941	-1.56851	down	[Q]	Secondary metabolites biosynthesis, transport and catabolism	Molecular Function: oxidoreductase activity (GO:0016491);; Molecular Function: metal ion binding (GO:0046872);;	--	--	[QR]	Secondary metabolites biosynthesis, transport and catabolism;; General function prediction only	non-haem dioxygenase in morphine synthesis N-terminal	Probable iron/ascorbate oxidoreductase DDB_G0283291 OS=Dictyostelium discoideum OX=44689 GN=DDB_G0283291 PE=3 SV=1	Q	Secondary metabolites biosynthesis, transport and catabolism	UPF0676 protein C1494.01-like [Limulus polyphemus]
NewGene_15397	240	372	168	40	55	72	8.77948	13.8065	6.01863	1.4691	2.05098	2.65838	5.39e-05	-1.94789	down	--	--	Cellular Component: integral component of membrane (GO:0016021);;	K21956|1.95e-39|myi:110447851|K21956 DNA damage-regulated autophagy modulator protein 2 | (RefSeq) DNA damage-regulated autophagy modulator protein 2-like isoform X1	--	--	--	Frag1/DRAM/Sfk1 family	--	S	Function unknown	DNA damage-regulated autophagy modulator protein 1-like isoform X1 [Limulus polyphemus]
NewGene_13907	669	592	717	994	953	1022	14.2865	12.5294	14.6195	20.8669	20.5394	21.3123	0.000228725	0.865827	up	--	--	--	--	--	[S]	Function unknown	4F5 protein related disordered region	--	S	Function unknown	zinc finger protein 706-like [Limulus polyphemus]
evm.TU.Hic_chr_1.1625	415	295	547	4465	4354	5194	24.2631	17.7236	31.4206	272.163	267.723	310.034	1.3e-37	3.75056	up	--	--	--	--	--	--	--	--	--	--	--	DNA repair protein RAD50-like [Limulus polyphemus]
evm.TU.Hic_chr_2.1698	1725	726	3053	265	269	716	16.6321	7.19087	28.9066	2.66162	2.7243	7.03583	0.00451336	-1.89928	down	--	--	Molecular Function: molecular_function (GO:0003674);; Molecular Function: actin binding (GO:0003779);; Molecular Function: binding (GO:0005488);; Molecular Function: protein binding (GO:0005515);; Cellular Component: cellular_component (GO:0005575);; Cellular Component: intracellular (GO:0005622);; Cellular Component: obsolete cell (GO:0005623);; Cellular Component: cytoplasm (GO:0005737);; Molec…	--	--	--	--	--	--	S	Function unknown	uncharacterized protein LOC118201750 [Stegodyphus dumicola]
evm.TU.Hic_chr_8.1008	298	409	446	635	671	1149	27.7255	39.1183	40.71	61.5428	65.5884	109.142	0.000393769	1.34789	up	--	--	Molecular Function: structural constituent of eye lens (GO:0005212);; Molecular Function: metal ion binding (GO:0046872);;	K09542|1.3e-24|lhu:105667809|K09542 crystallin, alpha B | (RefSeq) protein lethal(2)essential for life-like	Protein processing in endoplasmic reticulum (ko04141);; Longevity regulating pathway - multiple species (ko04213)	[O]	Posttranslational modification, protein turnover, chaperones	Hsp20/alpha crystallin family	Protein lethal(2)essential for life OS=Drosophila melanogaster OX=7227 GN=l(2)efl PE=1 SV=1	O	Posttranslational modification, protein turnover, chaperones	protein lethal(2)essential for life-like [Limulus polyphemus]
evm.TU.Hic_chr_7.1570	19	66	38	3	3	8	0.856193	3.11674	1.68421	0.139614	0.117965	0.332294	0.00687198	-2.88399	down	--	--	Molecular Function: arylamine N-acetyltransferase activity (GO:0004060);; Molecular Function: acetyltransferase activity (GO:0016407);;	--	--	--	--	N-acetyltransferase	--	S	Function unknown	uncharacterized protein LOC106468912 [Limulus polyphemus]
evm.TU.Hic_chr_5.781	112	191	170	331	594	252	3.01288	5.2924	4.49063	9.31601	16.8631	6.93538	0.00191871	1.5983	up	--	--	Biological Process: negative regulation of transcription by RNA polymerase II (GO:0000122);; Biological Process: cell morphogenesis (GO:0000902);; Biological Process: cell morphogenesis involved in differentiation (GO:0000904);; Molecular Function: molecular_function (GO:0003674);; Molecular Function: DNA binding (GO:0003677);; Molecular Function: DNA-binding transcription factor activity (GO:000…	K09091|3.8e-34|mdl:103569513|K09091 hairy and enhancer of split related with YRPW motif | (RefSeq) hairy/enhancer-of-split related with YRPW motif protein 1 isoform X1	Notch signaling pathway (ko04330)	[K]	Transcription	Helix-loop-helix DNA-binding domain	Transcription factor cwo OS=Drosophila melanogaster OX=7227 GN=cwo PE=1 SV=2	K	Transcription	uncharacterized protein LOC106470782 isoform X1 [Limulus polyphemus]
evm.TU.Hic_chr_6.894	238	224	355	89	93	111	2.80713	2.70347	4.10641	1.08649	1.14112	1.32847	0.00308262	-1.21138	down	[G]	Carbohydrate transport and metabolism	Biological Process: carbohydrate metabolic process (GO:0005975);; Molecular Function: hydrolase activity, acting on carbon-nitrogen (but not peptide) bonds (GO:0016810);;	K09228|3.1e-55|els:105029842|K09228 KRAB domain-containing zinc finger protein | (RefSeq) zinc finger protein 135-like isoform X1	Herpes simplex virus 1 infection (ko05168)	--	--	Transposase	Chitin deacetylase 1 OS=Bombyx mori OX=7091 GN=CDA1 PE=1 SV=1	S	Function unknown	uncharacterized protein LOC106458349 isoform X2 [Limulus polyphemus]
evm.TU.Hic_chr_10.2316	20364	23727	8086	37355	44176	44308	317.452	380.035	123.742	606.443	723.524	704.499	0.000293265	1.56469	up	[O]	Posttranslational modification, protein turnover, chaperones	Molecular Function: serine-type endopeptidase activity (GO:0004252);; Cellular Component: extracellular region (GO:0005576);;	K01312|7.7e-67|lak:106173364|K01312 trypsin [EC:3.4.21.4] | (RefSeq) limulus clotting factor C-like	Neuroactive ligand-receptor interaction (ko04080)	[E]	Amino acid transport and metabolism	Trypsin	Clotting factor C OS=Tachypleus tridentatus OX=6853 PE=1 SV=1	O	Posttranslational modification, protein turnover, chaperones	RecName: Full=Clotting factor C; Short=FC; AltName: Full=Limulus factor C; Contains: RecName: Full=Clotting factor C heavy chain; Contains: RecName: Full=Clotting factor C light chain; Contains: RecName: Full=Clotting factor C chain A; Contains: RecName: Full=Clotting factor C chain B; Flags: Precursor [Tachypleus tridentatus]
evm.TU.Hic_chr_4.491	166	164	153	40	40	41	5.92077	6.017	5.38574	1.49343	1.49507	1.47628	2.73e-06	-1.71409	down	[O]	Posttranslational modification, protein turnover, chaperones	Cellular Component: extracellular space (GO:0005615);;	K23425|2.2e-50|shr:100925942|K23425 leukocyte elastase inhibitor | (RefSeq) leukocyte elastase inhibitor	--	[V]	Defense mechanisms	Serpin (serine protease inhibitor)	Serine protease inhibitor 3/4 (Fragment) OS=Lonomia obliqua OX=304329 PE=1 SV=1	V	Defense mechanisms	leukocyte elastase inhibitor-like [Limulus polyphemus]
evm.TU.Hic_chr_10.1899	252	157	171	2237	2215	849	14.7929	9.44889	9.85348	136.862	136.725	50.8549	3.67e-15	3.50439	up	--	--	Molecular Function: nucleic acid binding (GO:0003676);; Molecular Function: RNA-directed DNA polymerase activity (GO:0003964);; Molecular Function: RNA-DNA hybrid ribonuclease activity (GO:0004523);; Molecular Function: zinc ion binding (GO:0008270);;	--	--	--	--	--	--	--	--	RNA-directed DNA polymerase from mobile element jockey [Araneus ventricosus]
evm.TU.Hic_chr_7.1241	316	270	253	512	357	517	2.52379	2.21409	1.98447	4.25668	2.99762	4.21381	0.000983108	1.00888	up	[P]	Inorganic ion transport and metabolism	Molecular Function: nitric-oxide synthase activity (GO:0004517);; Molecular Function: calmodulin binding (GO:0005516);; Biological Process: nitric oxide biosynthetic process (GO:0006809);; Molecular Function: FMN binding (GO:0010181);; Molecular Function: heme binding (GO:0020037);; Molecular Function: metal ion binding (GO:0046872);; Molecular Function: flavin adenine dinucleotide binding (GO:00…	K13240|7.7e-273|crg:105322950|K13240 nitric-oxide synthase, brain [EC:1.14.13.39] | (RefSeq) nitric oxide synthase, brain isoform X1	Arginine biosynthesis (ko00220);; Arginine and proline metabolism (ko00330);; Phagosome (ko04145)	[C]	Energy production and conversion	Nitric oxide synthase, oxygenase domain	Nitric oxide synthase, salivary gland OS=Rhodnius prolixus OX=13249 PE=2 SV=1	C	Energy production and conversion	nitric oxide synthase, inducible-like [Limulus polyphemus]
evm.TU.Hic_chr_7.2431	681	642	508	264	302	343	18.6041	18.0007	13.6164	7.50099	8.6677	9.53706	0.00889252	-0.727321	down	--	--	Biological Process: cell cycle checkpoint (GO:0000075);; Biological Process: DNA damage checkpoint (GO:0000077);; Biological Process: mitotic cell cycle (GO:0000278);; Biological Process: double-strand break repair via homologous recombination (GO:0000724);; Biological Process: recombinational repair (GO:0000725);; Molecular Function: p53 binding (GO:0002039);; Molecular Function: molecular_funct…	K15691|3.1e-105|spu:582133|K15691 E3 ubiquitin-protein ligase RFWD3 [EC:2.3.2.27] | (RefSeq) E3 ubiquitin-protein ligase RFWD3 isoform X1	--	[O]	Posttranslational modification, protein turnover, chaperones	Ring finger domain	--	O	Posttranslational modification, protein turnover, chaperones	E3 ubiquitin-protein ligase RFWD3-like isoform X4 [Centruroides sculpturatus]
NewGene_9661	79	7	13	270	104	315	4.39098	0.364358	0.699064	15.793	6.05601	17.8906	0.000796404	3.11808	up	--	--	Cellular Component: integral component of membrane (GO:0016021);;	K19558|8.02e-41|tnl:113497905|K19558 neuroblastoma suppressor of tumorigenicity 1 | (RefSeq) bursicon	TGF-beta signaling pathway (ko04350)	[WV]	Extracellular structures;; Defense mechanisms	DAN domain	Bursicon OS=Apis mellifera OX=7460 GN=burs PE=2 SV=1	--	--	bursicon-like [Limulus polyphemus]
evm.TU.Hic_chr_4.666	150	111	124	0	0	0	7.98314	6.02363	6.43627	0	0	0	2.86e-11	-9.16034	down	--	--	--	--	--	--	--	--	--	--	--	uncharacterized protein LOC106476099 [Limulus polyphemus]
evm.TU.Hic_chr_2.1292	5	3	10	32	32	80	0.20741	0.127231	0.415774	1.5043	1.54492	3.76339	0.000320987	3.24654	up	--	--	Molecular Function: poly(A)-specific ribonuclease activity (GO:0004535);; Biological Process: circadian regulation of gene expression (GO:0032922);;	K18764|1.3e-98|isc:IscW_ISCW023719|K18764 nocturnin [EC:3.1.3.108] | (RefSeq) glucose-repressible alcohol dehydrogenase, putative	--	[K]	Transcription	Endonuclease/Exonuclease/phosphatase family	Nocturnin OS=Drosophila melanogaster OX=7227 GN=cu PE=1 SV=1	K	Transcription	uncharacterized protein LOC106468473 [Limulus polyphemus]
NewGene_1535	1061	819	1267	332	353	429	11.7199	9.23084	13.7429	3.84366	4.06722	4.80303	5.61e-05	-1.22602	down	--	--	Cellular Component: integral component of membrane (GO:0016021);; Biological Process: negative regulation of transforming growth factor beta receptor signaling pathway (GO:0030512);; Biological Process: positive regulation of canonical Wnt signaling pathway (GO:0090263);;	K10162|5.13e-30|pcan:112564167|K10162 BMP and activin membrane-bound inhibitor | (RefSeq) BMP and activin membrane-bound inhibitor homolog	Wnt signaling pathway (ko04310);; TGF-beta signaling pathway (ko04350)	--	--	BMP and activin membrane-bound inhibitor (BAMBI) N-terminal domain	--	S	Function unknown	BMP and activin membrane-bound inhibitor homolog [Limulus polyphemus]
evm.TU.Hic_chr_6.2653	131	77	163	21	24	26	4.26261	2.56376	5.20493	0.694761	0.79171	0.839685	0.000125152	-2.11186	down	--	--	Biological Process: regulation of transcription, DNA-templated (GO:0006355);; Biological Process: biological_process (GO:0008150);; Biological Process: regulation of biosynthetic process (GO:0009889);; Biological Process: regulation of gene expression (GO:0010468);; Biological Process: regulation of macromolecule biosynthetic process (GO:0010556);; Biological Process: regulation of nucleobase-con…	--	--	--	--	--	--	S	Function unknown	polyhomeotic-like protein 2 [Limulus polyphemus]
evm.TU.Hic_chr_1.908	345	394	485	1194	881	810	4.87505	5.72472	6.72616	17.5855	13.0924	11.6844	6.44e-06	1.51937	up	[R]	General function prediction only	Molecular Function: protein kinase activity (GO:0004672);; Molecular Function: ATP binding (GO:0005524);;	K08840|0.0e+00|nvi:100114663|K08840 TRAF2 and NCK interacting kinase [EC:2.7.11.1] | (RefSeq) serine/threonine-protein kinase mig-15	MAPK signaling pathway - fly (ko04013)	[T]	Signal transduction mechanisms	Protein kinase domain	Serine/threonine-protein kinase mig-15 OS=Caenorhabditis elegans OX=6239 GN=mig-15 PE=2 SV=3	T	Signal transduction mechanisms	serine/threonine-protein kinase mig-15-like isoform X1 [Limulus polyphemus]
evm.TU.Hic_chr_11.572	332	332	212	697	504	403	5.26314	5.40156	3.29952	11.5167	8.40628	6.52209	0.00386825	1.17506	up	[P]	Inorganic ion transport and metabolism	Biological Process: reproduction (GO:0000003);; Biological Process: transition metal ion transport (GO:0000041);; Biological Process: morphogenesis of a branching structure (GO:0001763);; Biological Process: morphogenesis of an epithelium (GO:0002009);; Biological Process: developmental process involved in reproduction (GO:0003006);; Molecular Function: molecular_function (GO:0003674);; Molecular…	K14716|2.2e-90|isc:IscW_ISCW009734|K14716 solute carrier family 39 (zinc transporter), member 10 | (RefSeq) hypothetical protein	--	[P]	Inorganic ion transport and metabolism	ZIP Zinc transporter	Zinc transporter foi OS=Drosophila melanogaster OX=7227 GN=foi PE=1 SV=3	P	Inorganic ion transport and metabolism	zinc transporter ZIP6-like isoform X1 [Limulus polyphemus]
NewGene_2315	580	998	457	3700	4775	2404	6.90558	10.991	5.07406	44.2716	54.7815	28.4997	8.23e-11	2.71464	up	--	--	--	--	--	--	--	--	--	--	--	uncharacterized protein LOC106470649 isoform X1 [Limulus polyphemus]
evm.TU.Hic_chr_7.2012	1112	1764	1320	3242	4186	5990	30.2752	49.348	35.2801	91.943	119.752	166.375	3.22e-09	1.94062	up	[O]	Posttranslational modification, protein turnover, chaperones	Molecular Function: metalloendopeptidase activity (GO:0004222);; Molecular Function: zinc ion binding (GO:0008270);; Cellular Component: extracellular matrix (GO:0031012);;	K07763|3.0e-140|isc:IscW_ISCW006136|K07763 matrix metalloproteinase-14 (membrane-inserted) [EC:3.4.24.80] | (RefSeq) matrix metalloproteinase, putative	--	[OW]	Posttranslational modification, protein turnover, chaperones;; Extracellular structures	Hemopexin	50 kDa hatching enzyme OS=Hemicentrotus pulcherrimus OX=7650 PE=1 SV=1	O	Posttranslational modification, protein turnover, chaperones	matrix metalloproteinase-16-like [Limulus polyphemus]
evm.TU.Hic_chr_8.1266	23	74	54	232	67	260	0.458245	1.52546	1.07199	4.90377	1.42051	5.37929	0.00452124	2.1458	up	[M]	Cell wall/membrane/envelope biogenesis	Molecular Function: protein binding (GO:0005515);;	K10447|2.5e-33|lak:106172031|K10447 kelch-like protein 9/13 | (RefSeq) kelch-like protein 9	Ubiquitin mediated proteolysis (ko04120)	[R]	General function prediction only	Kelch motif	Alpha-scruin OS=Limulus polyphemus OX=6850 PE=2 SV=1	T	Signal transduction mechanisms	alpha-scruin-like isoform X1 [Limulus polyphemus]
evm.TU.Hic_chr_6.1639	620	482	904	141	107	269	5.02126	4.00754	7.1881	1.18302	0.908731	2.21941	0.000495476	-1.70274	down	[S]	Function unknown	Molecular Function: calcium ion binding (GO:0005509);; Cellular Component: plasma membrane (GO:0005886);; Biological Process: homophilic cell adhesion via plasma membrane adhesion molecules (GO:0007156);; Cellular Component: integral component of membrane (GO:0016021);;	K16669|0.0e+00|isc:IscW_ISCW017322|K16669 protocadherin Fat 4 | (RefSeq) protocadherin-16, putative	--	[T]	Signal transduction mechanisms	Cadherin domain	Cadherin-related tumor suppressor OS=Drosophila melanogaster OX=7227 GN=ft PE=1 SV=3	T	Signal transduction mechanisms	LOW QUALITY PROTEIN: cadherin-related tumor suppressor-like [Limulus polyphemus]
evm.TU.Hic_chr_2.1058	591	423	643	188	177	124	6.77853	4.98307	7.2394	2.2401	2.13414	1.44878	8.32e-05	-1.47121	down	--	--	--	K23214|2.8e-19|zne:110831182|K23214 autism susceptibility gene 2 protein | (RefSeq) atrophin-1-like isoform X1	--	--	--	Autism susceptibility gene 2 protein	--	S	Function unknown	uncharacterized protein LOC106462671 [Limulus polyphemus]
evm.TU.Hic_chr_13.3818	884	694	747	1901	1241	1312	24.2855	19.5907	20.1487	54.3871	35.8245	36.7476	7.31e-05	1.23141	up	[C]	Energy production and conversion	Molecular Function: malate dehydrogenase (decarboxylating) (NAD+) activity (GO:0004471);; Molecular Function: metal ion binding (GO:0046872);; Molecular Function: NAD binding (GO:0051287);;	K00029|3.4e-197|aag:5567037|K00029 malate dehydrogenase (oxaloacetate-decarboxylating)(NADP+) [EC:1.1.1.40] | (RefSeq) NADP-dependent malic enzyme isoform X1	Pyruvate metabolism (ko00620);; Carbon metabolism (ko01200)	[C]	Energy production and conversion	Malic enzyme, NAD binding domain	NAD-dependent malic enzyme, mitochondrial (Fragment) OS=Ascaris suum OX=6253 PE=1 SV=1	C	Energy production and conversion	NADP-dependent malic enzyme-like [Limulus polyphemus]
evm.TU.Hic_chr_2.1317	894	924	991	1491	1203	1603	28.0286	29.7593	30.5023	48.7082	39.6204	51.2716	0.000343173	0.889768	up	--	--	Molecular Function: DNA-binding transcription factor activity (GO:0003700);;	K09048|1.6e-41|isc:IscW_ISCW001814|K09048 cyclic AMP-responsive element-binding protein 3 | (RefSeq) cAMP-response element binding protein, putative	--	[K]	Transcription	bZIP transcription factor	Cyclic AMP response element-binding protein A OS=Drosophila melanogaster OX=7227 GN=CrebA PE=1 SV=2	K	Transcription	cyclic AMP-responsive element-binding protein 3-like protein 3 [Limulus polyphemus]
evm.TU.Hic_chr_8.1353	213	186	291	343	682	348	5.16876	4.633	6.93315	8.68977	17.4088	8.63197	0.00874598	1.27266	up	--	--	--	K17307|1.1e-23|hmg:105846772|K17307 fibulin 1/2 | (RefSeq) fibrillin-2-like	--	--	--	Helix-turn-helix domain (DUF4817)	--	--	--	uncharacterized protein LOC106466313 isoform X2 [Limulus polyphemus]
evm.TU.Hic_chr_2.1855	531	436	701	135	201	220	28.1154	23.7454	36.4556	7.42554	11.1684	11.872	0.000510991	-1.31792	down	[M]	Cell wall/membrane/envelope biogenesis	Molecular Function: protein tyrosine kinase activity (GO:0004713);; Molecular Function: calcium ion binding (GO:0005509);; Molecular Function: ATP binding (GO:0005524);; Cellular Component: integral component of membrane (GO:0016021);;	K04362|1.6e-113|zne:110836649|K04362 fibroblast growth factor receptor 1 [EC:2.7.10.1] | (RefSeq) tyrosine kinase receptor Cad96Ca-like isoform X1	--	[T]	Signal transduction mechanisms	Protein tyrosine and serine/threonine kinase	Tyrosine kinase receptor Cad96Ca OS=Drosophila melanogaster OX=7227 GN=Cad96Ca PE=2 SV=2	T	Signal transduction mechanisms	proto-oncogene tyrosine-protein kinase receptor Ret-like [Limulus polyphemus]
evm.TU.Hic_chr_8.1375	3335	4692	2099	6071	6947	5827	252.219	364.552	155.82	478.15	552.008	449.433	0.001604	1.18766	up	--	--	Molecular Function: protein binding (GO:0005515);;	--	--	--	--	Leucine rich repeat	Leucine-rich repeats and immunoglobulin-like domains protein sma-10 OS=Caenorhabditis elegans OX=6239 GN=sma-10 PE=1 SV=1	--	--	SLIT and NTRK-like protein 2 [Limulus polyphemus]
evm.TU.Hic_chr_6.1320	840	1023	668	1346	1210	1953	15.4674	19.3541	12.0794	25.8301	23.4243	36.6998	0.00048512	1.10837	up	[K]	Transcription	Molecular Function: DNA binding (GO:0003677);; Molecular Function: DNA-directed 5'-3' RNA polymerase activity (GO:0003899);; Cellular Component: nucleus (GO:0005634);; Biological Process: transcription, DNA-templated (GO:0006351);; Molecular Function: ribonucleoside binding (GO:0032549);;	K03002|8.8e-298|lak:106168053|K03002 DNA-directed RNA polymerase I subunit RPA2 [EC:2.7.7.6] | (RefSeq) DNA-directed RNA polymerase I subunit RPA2	RNA polymerase (ko03020)	[K]	Transcription	RNA polymerase Rpb2, domain 6	DNA-directed RNA polymerase I subunit RPA2 OS=Drosophila melanogaster OX=7227 GN=RpI135 PE=1 SV=2	K	Transcription	DNA-directed RNA polymerase I subunit RPA2-like isoform X1 [Limulus polyphemus]
evm.TU.Hic_cluster_1.725	207	231	162	51	66	57	8.98291	10.3016	6.88111	2.27085	3.0166	2.5277	6.98e-05	-1.5002	down	--	--	Molecular Function: cysteine-type peptidase activity (GO:0008234);;	K01363|6.9e-10|nve:5509723|K01363 cathepsin B [EC:3.4.22.1] | (RefSeq) cathepsin B-like cysteine proteinase 4 isoform X1	Autophagy - animal (ko04140);; Lysosome (ko04142)	[R]	General function prediction only	Papain family cysteine protease	--	S	Function unknown	tubulointerstitial nephritis antigen-like [Centruroides sculpturatus]
evm.TU.Hic_chr_1.1217	290	241	289	736	937	862	13.6143	11.6214	13.3338	35.9847	46.2755	41.2928	9.72e-16	1.90893	up	--	--	Cellular Component: mitochondrial outer membrane (GO:0005741);; Biological Process: mitochondrial protein catabolic process (GO:0035694);;	--	--	--	--	Mitochondria-eating protein	--	S	Function unknown	uncharacterized protein LOC106467845 isoform X1 [Limulus polyphemus]
NewGene_14887	2093	3198	2109	3798	4139	4574	22.78	35.9956	23.7299	43.5988	47.7009	51.3654	0.000407935	1.0345	up	--	--	Molecular Function: transferase activity (GO:0016740);; Molecular Function: gamma-glutamylaminecyclotransferase activity (GO:0061929);;	K19761|7.06e-23|lak:106162528|K19761 gamma-glutamylaminecyclotransferase [EC:2.3.2.-] | (RefSeq) gamma-glutamylaminecyclotransferase-like isoform X1	--	[S]	Function unknown	Gamma-glutamyl cyclotransferase, AIG2-like	Putative gamma-glutamylcyclotransferase CG2811 OS=Drosophila melanogaster OX=7227 GN=CG2811 PE=2 SV=2	S	Function unknown	gamma-glutamylaminecyclotransferase-like isoform X2 [Limulus polyphemus]
NewGene_6235	584	538	617	134	95	89	4.31614	4.04323	4.73267	1.08811	0.730409	0.669347	5.82e-12	-2.16323	down	--	--	Molecular Function: nucleic acid binding (GO:0003676);; Molecular Function: zinc ion binding (GO:0008270);;	--	--	--	--	Zinc knuckle	--	S	Function unknown	zinc finger CCHC domain-containing protein 24-like [Limulus polyphemus]
NewGene_13931	0	9	6	84	95	37	0	0.567531	0.37866	6.72916	6.74857	2.52797	4.1e-05	4.12688	up	[F]	Nucleotide transport and metabolism	Cellular Component: cytoplasm (GO:0005737);; Molecular Function: hydrolase activity, acting on carbon-nitrogen (but not peptide) bonds (GO:0016810);;	K01464|1.40e-17|pcan:112559420|K01464 dihydropyrimidinase [EC:3.5.2.2] | (RefSeq) dihydropyrimidinase-like	Pyrimidine metabolism (ko00240);; beta-Alanine metabolism (ko00410);; Pantothenate and CoA biosynthesis (ko00770);; Drug metabolism - other enzymes (ko00983)	[F]	Nucleotide transport and metabolism	--	Dihydropyrimidinase OS=Dictyostelium discoideum OX=44689 GN=pyd2 PE=1 SV=1	F	Nucleotide transport and metabolism	dihydropyrimidinase-like [Limulus polyphemus]
evm.TU.Hic_chr_9.2146	171	377	206	1234	854	708	13.1255	29.6782	15.5119	98.6438	68.8744	55.3904	9.89e-07	2.17979	up	--	--	Molecular Function: DNA binding (GO:0003677);; Molecular Function: DNA-binding transcription factor activity (GO:0003700);; Biological Process: regulation of transcription by RNA polymerase II (GO:0006357);; Cellular Component: host cell nucleus (GO:0042025);;	K09031|2.9e-29|clec:106666911|K09031 fos-like antigen, invertebrate | (RefSeq) transcription factor kayak-like isoform X1	MAPK signaling pathway - fly (ko04013);; Apoptosis - fly (ko04214);; Toll and Imd signaling pathway (ko04624)	[K]	Transcription	bZIP Maf transcription factor	Transcription factor kayak OS=Drosophila erecta OX=7220 GN=kay PE=3 SV=1	K	Transcription	transcription factor kayak-like isoform X1 [Limulus polyphemus]
evm.TU.Hic_cluster_1.559	645	240	593	52	74	39	31.3451	11.99	28.2864	2.59091	3.75544	1.92097	1.8e-08	-2.8692	down	--	--	Molecular Function: RNA binding (GO:0003723);;	K15686|1.1e-91|pdam:113672909|K15686 RNA-binding protein MEX3 [EC:2.3.2.27] | (RefSeq) RNA-binding protein MEX3B-like	--	[R]	General function prediction only	KH domain	--	O	Posttranslational modification, protein turnover, chaperones	RNA-binding protein MEX3B-like [Limulus polyphemus]
evm.TU.Hic_chr_2.1164	143	90	136	9	5	24	3.29738	2.13466	3.07355	0.193977	0.12095	0.5523	1.18e-05	-3.02008	down	--	--	--	K04416|4.4e-26|obi:106881243|K04416 mitogen-activated protein kinase kinase kinase 1 [EC:2.7.11.25] | (RefSeq) mitogen-activated protein kinase kinase kinase 1-like	Ubiquitin mediated proteolysis (ko04120)	--	--	--	--	S	Function unknown	uncharacterized protein LOC106469771 [Limulus polyphemus]
evm.TU.Hic_cluster_2.923	2812	2524	2983	4624	3389	5385	20.7679	19.1558	21.6348	35.5692	26.2998	40.5708	0.000563496	0.962203	up	[E]	Amino acid transport and metabolism	Molecular Function: serine-type peptidase activity (GO:0008236);;	K08656|1.5e-245|zne:110830562|K08656 dipeptidyl-peptidase 9 [EC:3.4.14.5] | (RefSeq) dipeptidyl peptidase 9	--	[O]	Posttranslational modification, protein turnover, chaperones	Peptidase family M1 domain	Membrane alanyl aminopeptidase (Fragment) OS=Manduca sexta OX=7130 PE=1 SV=1	O	Posttranslational modification, protein turnover, chaperones	dipeptidyl peptidase 9-like [Limulus polyphemus]
evm.TU.Hic_chr_13.3552	164	173	274	72	65	62	4.71424	5.11973	7.76765	2.15265	1.95908	1.80741	0.00374801	-1.34533	down	--	--	Cellular Component: nucleus (GO:0005634);; Biological Process: regulation of transcription, DNA-templated (GO:0006355);; Molecular Function: sequence-specific DNA binding (GO:0043565);;	K13046|4.2e-27|smm:Smp_134430|K13046 tolkin [EC:3.4.24.-] | (RefSeq) putative tolloid	--	[K]	Transcription	Homeobox KN domain	Homeobox protein araucan OS=Drosophila melanogaster OX=7227 GN=ara PE=1 SV=2	K	Transcription	iroquois-class homeodomain protein IRX-6-like [Limulus polyphemus]
evm.TU.Hic_chr_12.1781	185	211	593	50	63	61	3.43704	4.04071	10.862	0.966806	1.23437	1.14447	0.0002371	-2.25522	down	--	--	Molecular Function: DNA binding (GO:0003677);; Biological Process: transposition, DNA-mediated (GO:0006313);; Biological Process: DNA integration (GO:0015074);;	--	--	--	--	Transposase	--	--	--	mediator of DNA damage checkpoint protein 1-like [Limulus polyphemus]
evm.TU.Hic_chr_5.139	185	86	125	372	190	255	7.7874	3.68696	5.15707	16.3071	8.41714	10.9341	0.00854786	1.34431	up	--	--	Biological Process: larval development (GO:0002164);; Molecular Function: molecular_function (GO:0003674);; Molecular Function: nucleic acid binding (GO:0003676);; Molecular Function: DNA binding (GO:0003677);; Molecular Function: DNA-binding transcription factor activity (GO:0003700);; Molecular Function: binding (GO:0005488);; Molecular Function: protein binding (GO:0005515);; Cellular Componen…	K09108|2.1e-46|tca:656093|K09108 transcription factor AP-4 | (RefSeq) transcription factor AP-4	--	[K]	Transcription	Helix-loop-helix DNA-binding domain	Helix-loop-helix protein 11 OS=Caenorhabditis elegans OX=6239 GN=hlh-11 PE=3 SV=3	K	Transcription	transcription factor AP-4-like [Limulus polyphemus]
evm.TU.Hic_chr_13.1073	1367	1264	1773	435	655	790	33.0841	31.4439	42.1364	10.96	16.6604	19.4975	0.00821794	-0.96382	down	--	--	Molecular Function: DNA-binding transcription factor activity (GO:0003700);; Cellular Component: nucleus (GO:0005634);; Molecular Function: sequence-specific DNA binding (GO:0043565);;	K09404|8.0e-158|zne:110826522|K09404 forkhead box protein K | (RefSeq) forkhead box protein K1-like	--	[K]	Transcription	Forkhead domain	Fork head domain-containing protein crocodile OS=Drosophila melanogaster OX=7227 GN=croc PE=2 SV=2	K	Transcription	forkhead box protein K1-like [Limulus polyphemus]
evm.TU.Hic_chr_13.1525	379	358	196	6700	7387	3373	15.974	15.4892	8.11927	294.454	327.508	145.173	5.08e-30	4.53677	up	--	--	Molecular Function: ATP transmembrane transporter activity (GO:0005347);; Cellular Component: mitochondrial inner membrane (GO:0005743);; Biological Process: mitochondrial transport (GO:0006839);; Cellular Component: integral component of membrane (GO:0016021);;	K15106|1.4e-103|lak:106153934|K15106 solute carrier family 25 (mitochondrial carrier), member 14/30 | (RefSeq) kidney mitochondrial carrier protein 1	--	[C]	Energy production and conversion	Mitochondrial carrier protein	Mitochondrial uncoupling protein Bmcp OS=Drosophila melanogaster OX=7227 GN=Bmcp PE=2 SV=1	C	Energy production and conversion	kidney mitochondrial carrier protein 1-like [Limulus polyphemus]
evm.TU.Hic_chr_10.1013	79	71	91	259	189	287	2.06927	1.90322	2.3295	7.04883	5.18641	7.65493	7.14e-08	1.88381	up	[E]	Amino acid transport and metabolism	Cellular Component: integral component of membrane (GO:0016021);; Molecular Function: transmembrane transporter activity (GO:0022857);;	K14387|8.2e-226|tut:107369501|K14387 solute carrier family 5 (high affinity choline transporter), member 7 | (RefSeq) high-affinity choline transporter 1 isoform X1	--	[I]	Lipid transport and metabolism	Sodium:solute symporter family	High-affinity choline transporter 1 OS=Drosophila melanogaster OX=7227 GN=ChT PE=2 SV=2	P	Inorganic ion transport and metabolism	high-affinity choline transporter 1-like [Limulus polyphemus]
evm.TU.Hic_chr_12.1189	1153	443	769	97	136	281	14.2735	5.62274	9.34637	1.23909	1.75754	3.54525	0.000366718	-1.93245	down	[O]	Posttranslational modification, protein turnover, chaperones	Molecular Function: serine-type endopeptidase activity (GO:0004252);; Molecular Function: protein binding (GO:0005515);; Biological Process: proteolysis (GO:0006508);; Cellular Component: membrane (GO:0016020);;	K09614|1.1e-57|zne:110841473|K09614 atrial natriuretic peptide-converting enzyme [EC:3.4.21.-] | (RefSeq) serine protease nudel-like isoform X1	--	[E]	Amino acid transport and metabolism	Trypsin	Clotting factor G beta subunit OS=Tachypleus tridentatus OX=6853 PE=1 SV=1	E	Amino acid transport and metabolism	serine protease nudel-like [Limulus polyphemus]
evm.TU.Hic_chr_1.2169	47	60	37	103	99	143	1.68219	2.2523	1.29512	3.90056	3.77927	5.29817	0.000683905	1.5378	up	--	--	Molecular Function: RNA binding (GO:0003723);; Cellular Component: mitochondrion (GO:0005739);; Biological Process: regulation of protein kinase A signaling (GO:0010738);; Cellular Component: integral component of membrane (GO:0016021);; Molecular Function: kinase activity (GO:0016301);; Molecular Function: protein kinase A regulatory subunit binding (GO:0034237);;	K16518|4.1e-94|tut:107366238|K16518 A-kinase anchor protein 1, mitochondrial | (RefSeq) A-kinase anchor protein 1, mitochondrial	--	[T]	Signal transduction mechanisms	Tudor domain	KH domain-containing protein akap-1 OS=Caenorhabditis elegans OX=6239 GN=akap-1 PE=3 SV=2	T	Signal transduction mechanisms	A-kinase anchor protein 1, mitochondrial-like [Limulus polyphemus]
NewGene_8309	1979	2364	1328	3928	4023	3420	24.9813	24.1711	12.5921	56.0995	42.8778	31.2253	2.09e-05	1.29674	up	--	--	Molecular Function: Rho GTPase binding (GO:0017048);; Biological Process: regulation of Rho protein signal transduction (GO:0035023);;	--	--	--	--	P21-Rho-binding domain	CDC42 small effector protein homolog OS=Drosophila melanogaster OX=7227 GN=Spec2 PE=1 SV=2	O	Posttranslational modification, protein turnover, chaperones	CDC42 small effector protein 2-like [Limulus polyphemus]
evm.TU.Hic_chr_9.940	1177	1636	992	416	658	441	63.9558	91.3638	52.9433	23.5242	37.5645	24.409	0.00652384	-1.04189	down	[H]	Coenzyme transport and metabolism	Biological Process: reproduction (GO:0000003);; Molecular Function: molecular_function (GO:0003674);; Molecular Function: catalytic activity (GO:0003824);; Cellular Component: cellular_component (GO:0005575);; Cellular Component: intracellular (GO:0005622);; Cellular Component: obsolete cell (GO:0005623);; Cellular Component: cytoplasm (GO:0005737);; Biological Process: lipid metabolic process (G…	K10718|3.9e-24|clec:106672662|K10718 juvenile hormone-III synthase [EC:2.1.1.325] | (RefSeq) juvenile hormone acid O-methyltransferase-like isoform X2	Insect hormone biosynthesis (ko00981)	--	--	Methyltransferase domain	--	S	Function unknown	juvenile hormone acid O-methyltransferase-like [Limulus polyphemus]
evm.TU.Hic_chr_6.617	208	114	168	260	256	405	3.44582	1.93394	2.73702	4.49235	4.45792	6.84343	0.00386825	1.18707	up	[T]	Signal transduction mechanisms	Molecular Function: protein serine/threonine kinase activity (GO:0004674);; Molecular Function: ATP binding (GO:0005524);; Biological Process: intracellular signal transduction (GO:0035556);; Molecular Function: metal ion binding (GO:0046872);;	K06070|8.0e-284|pgc:109852201|K06070 protein kinase D [EC:2.7.11.13] | (RefSeq) serine/threonine-protein kinase D3	--	[T]	Signal transduction mechanisms	Protein kinase domain	Serine/threonine-protein kinase dkf-2 OS=Caenorhabditis elegans OX=6239 GN=dkf-2 PE=1 SV=4	T	Signal transduction mechanisms	serine/threonine-protein kinase D1-like [Limulus polyphemus]
evm.TU.Hic_chr_6.974	18	27	59	3	0	3	1.33341	2.0325	4.23123	0.201839	0	0.151283	0.00348514	-3.86579	down	--	--	--	--	--	--	--	--	--	--	--	uncharacterized protein LOC111087568 [Limulus polyphemus]
evm.TU.Hic_chr_3.1881	439	490	502	956	953	1697	13.8285	15.8742	15.5421	31.4142	31.5897	54.6085	6.35e-07	1.59672	up	--	--	Cellular Component: cellular_component (GO:0005575);; Cellular Component: intracellular (GO:0005622);; Cellular Component: obsolete cell (GO:0005623);; Cellular Component: nucleus (GO:0005634);; Biological Process: movement of cell or subcellular component (GO:0006928);; Biological Process: multicellular organism development (GO:0007275);; Biological Process: open tracheal system development (GO:…	K14590|2.3e-08|pki:111851836|K14590 cap2 methyltransferase [EC:2.1.1.296] | (RefSeq) cmtr2; cap-specific mRNA (nucleoside-2'-O-)-methyltransferase 2	--	--	--	--	--	A	RNA processing and modification	cap-specific mRNA (nucleoside-2'-O-)-methyltransferase 2-like isoform X1 [Limulus polyphemus]
evm.TU.Hic_chr_7.1381	164	161	118	1010	622	432	5.67158	5.70319	4.00026	36.4265	22.6118	15.2533	1.91e-09	2.52629	up	--	--	Cellular Component: integral component of membrane (GO:0016021);;	K21248|4.7e-141|isc:IscW_ISCW007971|K21248 vacuole membrane protein 1 | (RefSeq) vacuole membrane protein, putative	Autophagy - animal (ko04140)	[R]	General function prediction only	--	Ectopic P granules protein 3 OS=Caenorhabditis elegans OX=6239 GN=epg-3 PE=2 SV=2	S	Function unknown	vacuole membrane protein 1-like [Limulus polyphemus]
evm.TU.Hic_chr_12.503	237	146	287	767	471	396	7.05691	4.45489	8.3936	23.8043	14.7559	12.0315	0.000905517	1.57781	up	--	--	Molecular Function: DNA-binding transcription factor activity (GO:0003700);; Cellular Component: nucleus (GO:0005634);;	K09176|1.1e-136|sko:100313554|K09176 transcription factor AP-2 alpha/beta | (RefSeq) Tcfap2b; transcription factor AP-2 beta	--	[K]	Transcription	Transcription factor AP-2	Transcription factor aptf-1 OS=Caenorhabditis elegans OX=6239 GN=aptf-1 PE=2 SV=2	K	Transcription	transcription factor AP-2-beta-like isoform X3 [Limulus polyphemus]
evm.TU.Hic_chr_5.806	20	22	26	78	80	56	0.298786	0.342237	0.390825	1.23786	1.2844	0.869258	0.000459154	1.93934	up	--	--	Cellular Component: histone acetyltransferase complex (GO:0000123);; Cellular Component: SAGA complex (GO:0000124);; Cellular Component: cellular_component (GO:0005575);; Cellular Component: intracellular (GO:0005622);; Cellular Component: obsolete cell (GO:0005623);; Cellular Component: nucleus (GO:0005634);; Cellular Component: nucleoplasm (GO:0005654);; Cellular Component: chromosome (GO:00056…	K11318|3.5e-43|pcan:112571486|K11318 ataxin-7 | (RefSeq) ataxin-7-like protein 1 isoform X1	--	[B]	Chromatin structure and dynamics	SCA7, zinc-binding domain	--	B	Chromatin structure and dynamics	ataxin-7-like protein 1 [Limulus polyphemus]
NewGene_13182	43	143	73	293	250	178	1.9459	6.63077	3.21977	13.8446	11.9238	8.24355	0.00385943	1.7605	up	--	--	Cellular Component: extracellular region (GO:0005576);;	K17310|1.57e-20|fcd:110863542|K17310 serum amyloid A protein | (RefSeq) serum amyloid A-5 protein-like	--	--	--	Serum amyloid A protein	--	S	Function unknown	serum amyloid A-2 protein-like [Limulus polyphemus]
NewGene_10703	1072	601	243	2079	2789	729	57.8284	33.2883	12.8326	116.869	158.159	40.1254	0.00783153	1.88075	up	--	--	--	--	--	--	--	--	--	--	--	uncharacterized protein LOC106474683 [Limulus polyphemus]
evm.TU.Hic_chr_13.1148	362	439	737	1437	1477	1180	6.94704	8.6656	13.9097	28.7878	29.8438	23.1383	2.27e-05	1.68335	up	[T]	Signal transduction mechanisms	--	K21413|1.9e-76|lak:106174599|K21413 ankyrin repeat and SAM domain-containing protein 1 | (RefSeq) uncharacterized protein LOC106174599 isoform X1	--	--	--	Ankyrin repeats (many copies)	--	T	Signal transduction mechanisms	ankyrin repeat and sterile alpha motif domain-containing protein 1B-like [Limulus polyphemus]
evm.TU.Hic_chr_1.1010	166	13	25	61085	33658	6611	3.80011	0.294214	0.542954	1457.08	809.946	154.434	2.11e-12	9.32574	up	--	--	Molecular Function: protein-glutamine gamma-glutamyltransferase activity (GO:0003810);; Biological Process: peptide cross-linking (GO:0018149);; Molecular Function: metal ion binding (GO:0046872);;	K05619|3.4e-159|dpte:113798430|K05619 transglutaminase 1 [EC:2.3.2.13] | (RefSeq) hemocyte protein-glutamine gamma-glutamyltransferase-like	--	--	--	Transglutaminase family, C-terminal ig like domain	Hemocyte protein-glutamine gamma-glutamyltransferase OS=Tachypleus tridentatus OX=6853 PE=1 SV=1	S	Function unknown	hemocyte protein-glutamine gamma-glutamyltransferase-like [Limulus polyphemus]
NewGene_7047	1404	1378	976	1686	2095	2121	14.5215	14.6453	9.91249	18.1694	22.7747	22.3791	0.000271672	0.936815	up	--	--	Molecular Function: zinc ion binding (GO:0008270);; Cellular Component: integral component of membrane (GO:0016021);;	K03871|1.70e-85|dpa:109543800|K03871 von Hippel-Lindau disease tumor supressor | (RefSeq) uncharacterized protein LOC109543800 isoform X1	Ubiquitin mediated proteolysis (ko04120)	[A]	RNA processing and modification	RING-variant domain	--	A	RNA processing and modification	uncharacterized protein LOC106467879 [Limulus polyphemus]
evm.TU.Hic_chr_1.776	156	147	156	1274	870	960	8.59245	8.34604	8.46892	73.4018	50.5872	54.1505	1.58e-28	3.04502	up	--	--	Cellular Component: integral component of membrane (GO:0016021);;	K14343|3.3e-39|isc:IscW_ISCW015359|K14343 solute carrier family 10 (sodium/bile acid cotransporter), member 3/5 | (RefSeq) sodium-bile acid cotransporter, putative	--	[P]	Inorganic ion transport and metabolism	--	--	P	Inorganic ion transport and metabolism	ileal sodium/bile acid cotransporter-like [Limulus polyphemus]
evm.TU.Hic_chr_1.1012	76	18	17	36614	14294	4399	2.5491	0.594852	0.556921	1285.93	506.454	151.287	8.5e-17	9.31736	up	--	--	Molecular Function: protein-glutamine gamma-glutamyltransferase activity (GO:0003810);; Biological Process: peptide cross-linking (GO:0018149);; Molecular Function: metal ion binding (GO:0046872);;	K05619|6.5e-69|dpte:113798430|K05619 transglutaminase 1 [EC:2.3.2.13] | (RefSeq) hemocyte protein-glutamine gamma-glutamyltransferase-like	--	--	--	Transglutaminase family	Hemocyte protein-glutamine gamma-glutamyltransferase OS=Tachypleus tridentatus OX=6853 PE=1 SV=1	S	Function unknown	hemocyte protein-glutamine gamma-glutamyltransferase-like [Limulus polyphemus]
NewGene_19319	119	152	127	757	572	492	2.56353	4.04721	2.99748	17.7095	15.2198	11.3957	1.38e-14	2.4834	up	--	--	Biological Process: cell morphogenesis (GO:0000902);; Biological Process: morphogenesis of an epithelium (GO:0002009);; Biological Process: instar larval or pupal development (GO:0002165);; Molecular Function: molecular_function (GO:0003674);; Molecular Function: guanyl-nucleotide exchange factor activity (GO:0005085);; Molecular Function: Ras guanyl-nucleotide exchange factor activity (GO:000508…	K24316|2.05e-21|mdo:100029776|K24316 Rho guanine nucleotide exchange factor 40 | (RefSeq) ARHGEF40; Rho guanine nucleotide exchange factor 40	--	[T]	Signal transduction mechanisms	--	--	T	Signal transduction mechanisms	puratrophin-1-like isoform X3 [Limulus polyphemus]
NewGene_10961	3132	4489	4418	27106	23003	64676	104.384	153.707	144.547	942.874	805.977	2282.65	4.27e-17	3.50111	up	--	--	Cellular Component: extracellular region (GO:0005576);; Biological Process: hemolymph coagulation (GO:0042381);;	--	--	--	--	Coagulin	Coagulogen OS=Carcinoscorpius rotundicauda OX=6848 PE=1 SV=1	--	--	coagulogen-like [Limulus polyphemus]
evm.TU.Hic_chr_8.1246	194	42	159	6	0	21	17.4584	3.86206	14.1016	0.536619	0	1.85387	0.00212802	-3.62167	down	--	--	Molecular Function: cyclin-dependent protein serine/threonine kinase inhibitor activity (GO:0004861);; Cellular Component: nucleus (GO:0005634);; Biological Process: cell cycle arrest (GO:0007050);;	K06624|7.4e-10|myb:102252017|K06624 cyclin-dependent kinase inhibitor 1B | (RefSeq) CDKN1B; cyclin dependent kinase inhibitor 1B	Endocrine resistance (ko01522);; ErbB signaling pathway (ko04012);; HIF-1 signaling pathway (ko04066);; FoxO signaling pathway (ko04068);; Cell cycle (ko04110);; PI3K-Akt signaling pathway (ko04151);; AGE-RAGE signaling pathway in diabetic complications (ko04933);; Cushing syndrome (ko04934);; Measles (ko05162);; Human papillomavirus infection (ko05165);; Epstein-Barr virus infection (ko05169);; …	--	--	Cyclin-dependent kinase inhibitor	--	T	Signal transduction mechanisms	uncharacterized protein LOC106468738 [Limulus polyphemus]
evm.TU.Hic_chr_3.1157	8	10	12	632	271	284	0.206939	0.261527	0.316082	17.7766	7.69858	7.81414	7.16e-25	5.59963	up	[E]	Amino acid transport and metabolism	Biological Process: cellular amino acid metabolic process (GO:0006520);; Molecular Function: carboxy-lyase activity (GO:0016831);; Molecular Function: pyridoxal phosphate binding (GO:0030170);;	K22329|2.2e-143|dpte:113797060|K22329 tyrosine decarboxylase [EC:4.1.1.25] | (RefSeq) aromatic-L-amino-acid decarboxylase-like	Tyrosine metabolism (ko00350)	[E]	Amino acid transport and metabolism	Pyridoxal-dependent decarboxylase conserved domain	Tyrosine decarboxylase OS=Caenorhabditis elegans OX=6239 GN=tdc-1 PE=2 SV=1	E	Amino acid transport and metabolism	tyrosine decarboxylase-like [Centruroides sculpturatus]
evm.TU.Hic_chr_10.574	173	160	228	54	39	45	3.96867	3.78135	5.12762	1.27107	0.926153	1.0471	4e-05	-1.74541	down	--	--	Cellular Component: integral component of membrane (GO:0016021);;	K13280|2.1e-23|aag:110678492|K13280 signal peptidase I [EC:3.4.21.89] | (RefSeq) protein tincar	Protein export (ko03060)	--	--	--	--	--	--	uncharacterized protein LOC106467080 [Limulus polyphemus]
evm.TU.Hic_chr_13.1337	718	671	944	194	277	295	10.1274	9.72529	13.0717	2.8473	4.09855	4.23418	4.7e-05	-1.33836	down	--	--	Molecular Function: actin filament binding (GO:0051015);;	K18625|1.4e-64|fcd:110847852|K18625 protein Shroom | (RefSeq) protein Shroom-like isoform X1	--	--	--	Apx/Shroom domain ASD2	--	Z	Cytoskeleton	uncharacterized protein LOC106458385 isoform X3 [Limulus polyphemus]
evm.TU.Hic_chr_7.260	35	69	122	0	7	0	0.778161	1.56454	2.65729	0	0.155447	0	0.000370278	-4.74414	down	--	--	Molecular Function: DNA binding (GO:0003677);; Molecular Function: DNA-binding transcription factor activity (GO:0003700);; Cellular Component: nucleus (GO:0005634);; Biological Process: regulation of transcription, DNA-templated (GO:0006355);; Cellular Component: host cell nucleus (GO:0042025);;	K09041|1.3e-41|tca:657062|K09041 nuclear factor erythroid 2, invertebrate | (RefSeq) cnc; cap-n-collar	--	[K]	Transcription	bZIP Maf transcription factor	Segmentation protein cap'n'collar OS=Drosophila melanogaster OX=7227 GN=cnc PE=2 SV=3	K	Transcription	segmentation protein cap'n'collar-like [Limulus polyphemus]
NewGene_8290	2881	2473	1404	4743	3804	6171	189.682	167.29	90.7375	325.236	263.149	414.411	6.74e-05	1.41133	up	--	--	Molecular Function: molecular_function (GO:0003674);; Molecular Function: serine-type endopeptidase inhibitor activity (GO:0004867);; Molecular Function: structural molecule activity (GO:0005198);; Molecular Function: extracellular matrix structural constituent (GO:0005201);; Cellular Component: cellular_component (GO:0005575);; Cellular Component: extracellular region (GO:0005576);; Biological P…	K23421|1.75e-14|otw:112265154|K23421 Kunitz-type protease inhibitor 2 | (RefSeq) kunitz-type protease inhibitor 2-like	--	[O]	Posttranslational modification, protein turnover, chaperones	Kunitz/Bovine pancreatic trypsin inhibitor domain	Protease inhibitor carrapatin OS=Rhipicephalus microplus OX=6941 PE=1 SV=1	S	Function unknown	carboxypeptidase inhibitor SmCI-like [Parasteatoda tepidariorum]
evm.TU.Hic_chr_10.882	301	309	401	53	73	132	9.33967	9.84808	12.2235	1.69904	2.35741	4.162	0.000192041	-1.71482	down	--	--	Molecular Function: DNA-binding transcription factor activity (GO:0003700);; Cellular Component: nucleus (GO:0005634);;	K09176|6.9e-125|myi:110455885|K09176 transcription factor AP-2 alpha/beta | (RefSeq) transcription factor AP-2-epsilon-like isoform X1	--	[K]	Transcription	Transcription factor AP-2	Transcription factor aptf-1 OS=Caenorhabditis elegans OX=6239 GN=aptf-1 PE=2 SV=2	K	Transcription	transcription factor AP-2-epsilon-like isoform X1 [Limulus polyphemus]
NewGene_11110	549	691	396	115	153	196	18.8947	24.4034	13.3858	4.08595	5.51303	6.85583	2.71e-05	-1.54112	down	--	--	Biological Process: cell morphogenesis (GO:0000902);; Biological Process: cell morphogenesis involved in differentiation (GO:0000904);; Biological Process: eye development (GO:0001654);; Biological Process: Bolwig's organ morphogenesis (GO:0001746);; Cellular Component: cellular_component (GO:0005575);; Cellular Component: extracellular region (GO:0005576);; Biological Process: movement of cell o…	K06515|1.61e-23|ame:724285|K06515 solute carrier family 44 (choline transporter-like protein), member 1 | (RefSeq) choline transporter-like protein 1 isoform X1	--	--	--	CD80-like C2-set immunoglobulin domain	--	S	Function unknown	uncharacterized protein LOC111085980 [Limulus polyphemus]
evm.TU.Hic_chr_6.444	509	350	566	52	47	63	10.47	7.38359	11.4269	1.10215	1.01065	1.30621	9.42e-17	-2.86173	down	--	--	Biological Process: reproduction (GO:0000003);; Molecular Function: DNA-binding transcription factor activity, RNA polymerase II-specific (GO:0000981);; Molecular Function: DNA-binding transcription factor activity, RNA polymerase II-specific (GO:0000982);; Molecular Function: DNA-binding transcription activator activity, RNA polymerase II-specific (GO:0001077);; Molecular Function: DNA-binding t…	K09428|4.0e-76|isc:IscW_ISCW023419|K09428 E74-like factor 1/2/4 | (RefSeq) elf2, putative	--	[K]	Transcription	Ets-domain	Ecdysone-induced protein 74EF isoform A OS=Drosophila melanogaster OX=7227 GN=Eip74EF PE=2 SV=2	K	Transcription	ecdysone-induced protein 74EF-like isoform X1 [Limulus polyphemus]
evm.TU.Hic_chr_9.2155	538	784	574	1309	1044	1354	41.8848	62.7497	43.9117	106.253	85.4332	107.578	2.07e-05	1.24505	up	[R]	General function prediction only	Molecular Function: GTPase activity (GO:0003924);; Molecular Function: GTP binding (GO:0005525);;	K07874|1.7e-82|pcan:112569889|K07874 Ras-related protein Rab-1A | (RefSeq) ras-related protein Rab-1A	Autophagy - animal (ko04140)	[TU]	Signal transduction mechanisms;; Intracellular trafficking, secretion, and vesicular transport	Ras family	Ras-related protein Rab-1A OS=Lymnaea stagnalis OX=6523 GN=RAB1A PE=2 SV=1	U	Intracellular trafficking, secretion, and vesicular transport	ras-related protein Rab-1A-like [Limulus polyphemus]
evm.TU.Hic_chr_7.1478	228	188	510	10	10	22	15.1354	12.7907	33.2083	0.685295	0.648551	1.44982	2.79e-12	-4.21691	down	--	--	Molecular Function: iron ion binding (GO:0005506);; Cellular Component: cytoplasm (GO:0005737);; Biological Process: inositol catabolic process (GO:0019310);; Molecular Function: inositol oxygenase activity (GO:0050113);;	K00469|7.0e-96|dpte:113798250|K00469 inositol oxygenase [EC:1.13.99.1] | (RefSeq) inositol oxygenase-like	Ascorbate and aldarate metabolism (ko00053);; Inositol phosphate metabolism (ko00562)	[R]	General function prediction only	Myo-inositol oxygenase	Inositol oxygenase OS=Dictyostelium discoideum OX=44689 GN=miox PE=3 SV=1	S	Function unknown	inositol oxygenase-like [Limulus polyphemus]
evm.TU.Hic_chr_13.1205	3426	2500	3441	5962	5529	4710	71.8752	53.903	70.8831	130.292	121.899	100.805	0.000123052	1.07847	up	[G]	Carbohydrate transport and metabolism	Molecular Function: sedoheptulose-7-phosphate:D-glyceraldehyde-3-phosphate glyceronetransferase activity (GO:0004801);; Cellular Component: cytoplasm (GO:0005737);; Biological Process: carbohydrate metabolic process (GO:0005975);; Biological Process: pentose-phosphate shunt (GO:0006098);;	K00616|4.0e-121|aag:5571930|K00616 transaldolase [EC:2.2.1.2] | (RefSeq) transaldolase	Pentose phosphate pathway (ko00030);; Carbon metabolism (ko01200);; Biosynthesis of amino acids (ko01230)	[G]	Carbohydrate transport and metabolism	Transaldolase/Fructose-6-phosphate aldolase	Probable transaldolase OS=Drosophila melanogaster OX=7227 GN=Taldo PE=2 SV=2	G	Carbohydrate transport and metabolism	protein king tubby 1-like isoform X2 [Limulus polyphemus]
evm.TU.Hic_chr_2.1067	374	665	463	222	178	122	10.2567	18.7222	12.4602	6.32422	5.12372	3.41101	0.00844796	-1.23551	down	[E]	Amino acid transport and metabolism	Biological Process: cell morphogenesis (GO:0000902);; Biological Process: glutathione catabolic process (GO:0006751);; Biological Process: multicellular organism development (GO:0007275);; Biological Process: nervous system development (GO:0007399);; Biological Process: biological_process (GO:0008150);; Biological Process: anatomical structure morphogenesis (GO:0009653);; Biological Process: cell…	K18592|1.6e-101|tut:107369183|K18592 gamma-glutamyltranspeptidase / glutathione hydrolase / leukotriene-C4 hydrolase [EC:2.3.2.2 3.4.19.13 3.4.19.14] | (RefSeq) glutathione hydrolase 1 proenzyme	Taurine and hypotaurine metabolism (ko00430);; Glutathione metabolism (ko00480);; Arachidonic acid metabolism (ko00590)	[E]	Amino acid transport and metabolism	Gamma-glutamyltranspeptidase	Scoloptoxin SSD14 OS=Scolopendra dehaani OX=2609776 PE=1 SV=1	E	Amino acid transport and metabolism	gamma-glutamyltranspeptidase 1-like isoform X1 [Limulus polyphemus]
NewGene_4421	820	1101	617	1381	1549	1174	8.80332	12.1594	6.48565	15.4522	17.4556	12.8582	0.00538264	0.984847	up	--	--	Cellular Component: integral component of membrane (GO:0016021);;	K14360|3.43e-09|ccar:109090405|K14360 organic solute transporter subunit alpha | (RefSeq) organic solute transporter subunit alpha-like	--	[T]	Signal transduction mechanisms	Organic solute transporter Ostalpha	Transmembrane protein 184 homolog DDB_G0279555 OS=Dictyostelium discoideum OX=44689 GN=tmem184C PE=3 SV=1	T	Signal transduction mechanisms	transmembrane protein 184B-like [Limulus polyphemus]
evm.TU.Hic_chr_6.2027	168	250	78	1843	1395	1030	7.40416	11.3478	3.3496	84.9498	64.8825	46.4954	1.77e-13	3.41054	up	--	--	Molecular Function: molecular_function (GO:0003674);; Molecular Function: binding (GO:0005488);; Molecular Function: protein binding (GO:0005515);; Molecular Function: insulin-like growth factor binding (GO:0005520);; Cellular Component: cellular_component (GO:0005575);; Cellular Component: extracellular region (GO:0005576);; Cellular Component: extracellular space (GO:0005615);; Biological Proce…	K17341|4.1e-15|hai:109379104|K17341 hemicentin | (RefSeq) HMCN1; hemicentin 1	--	[T]	Signal transduction mechanisms	Immunoglobulin domain	Zwei Ig domain protein zig-4 OS=Caenorhabditis elegans OX=6239 GN=zig-4 PE=2 SV=1	T	Signal transduction mechanisms	zwei Ig domain protein zig-4-like [Limulus polyphemus]
evm.TU.Hic_chr_2.1175	1530	1805	1729	477	653	813	35.7809	43.3888	39.7036	11.609	16.0448	19.3899	0.000157657	-1.11395	down	[T]	Signal transduction mechanisms	Molecular Function: phosphoprotein phosphatase activity (GO:0004721);; Molecular Function: iron ion binding (GO:0005506);; Molecular Function: calcium ion binding (GO:0005509);; Molecular Function: manganese ion binding (GO:0030145);; Biological Process: detection of stimulus involved in sensory perception (GO:0050906);;	K13807|1.9e-207|isc:IscW_ISCW017508|K13807 serine/threonine-protein phosphatase with EF-hands [EC:3.1.3.16] | (RefSeq) protein phosphatase-7, putative	--	[T]	Signal transduction mechanisms	Calcineurin-like phosphoesterase	Serine/threonine-protein phosphatase with EF-hands pef-1 OS=Caenorhabditis elegans OX=6239 GN=pef-1 PE=1 SV=1	T	Signal transduction mechanisms	serine/threonine-protein phosphatase with EF-hands 2-like isoform X1 [Limulus polyphemus]
evm.TU.Hic_chr_6.1981	295	255	216	1984	2031	807	6.12304	5.42901	4.39001	42.9282	44.3322	17.106	2.65e-12	2.96236	up	--	--	Molecular Function: DNA binding (GO:0003677);; Cellular Component: nucleus (GO:0005634);;	K14443|8.7e-39|isc:IscW_ISCW006019|K14443 protein Tob/BTG | (RefSeq) B-cell translocation protein 2, btg2, putative	RNA degradation (ko03018)	[BD]	Chromatin structure and dynamics;; Cell cycle control, cell division, chromosome partitioning	BTG family	--	--	--	PREDICTED: tigger transposable element-derived protein 6-like [Saccoglossus kowalevskii]
evm.TU.Hic_chr_7.1023	38202	31218	25792	9449	14497	7494	1113.76	935.16	738.261	286.884	444.055	222.833	0.000350457	-1.29891	down	[R]	General function prediction only	--	K09228|9.2e-51|gja:107122456|K09228 KRAB domain-containing zinc finger protein | (RefSeq) zinc finger protein 208-like	Herpes simplex virus 1 infection (ko05168)	--	--	Methyltransferase domain	--	S	Function unknown	hypothetical protein OCBIM_22039254mg [Octopus bimaculoides]
evm.TU.Hic_chr_5.428	3930	4428	3261	1561	2165	1932	83.1517	96.2626	67.7291	34.3811	48.1128	41.6805	0.00594432	-0.755146	down	[QV]	Secondary metabolites biosynthesis, transport and catabolism;; Defense mechanisms	Molecular Function: monooxygenase activity (GO:0004497);; Molecular Function: iron ion binding (GO:0005506);; Cellular Component: integral component of membrane (GO:0016021);; Molecular Function: oxidoreductase activity, acting on paired donors, with incorporation or reduction of molecular oxygen (GO:0016705);; Molecular Function: heme binding (GO:0020037);; Biological Process: oxidation-reductio…	K00512|1.4e-73|pdam:113680560|K00512 steroid 17alpha-monooxygenase / 17alpha-hydroxyprogesterone deacetylase [EC:1.14.14.19 1.14.14.32] | (RefSeq) steroid 17-alpha-hydroxylase/17,20 lyase-like	--	[Q]	Secondary metabolites biosynthesis, transport and catabolism	Cytochrome P450	Cytochrome P450 18a1 OS=Drosophila melanogaster OX=7227 GN=Cyp18a1 PE=2 SV=2	Q	Secondary metabolites biosynthesis, transport and catabolism	cytochrome P450 2B6-like [Limulus polyphemus]
NewGene_6334	1058	1999	1378	264	376	227	22.9849	44.6425	29.4128	5.97175	8.5887	5.02545	9.02e-08	-2.07306	down	--	--	Molecular Function: GTPase activity (GO:0003924);; Molecular Function: GTP binding (GO:0005525);; Cellular Component: trans-Golgi network (GO:0005802);; Biological Process: vesicle-mediated transport (GO:0016192);; Cellular Component: vesicle (GO:0031982);;	K07918|1.72e-22|pcan:112563259|K07918 Ras-related protein Rab-32 | (RefSeq) ras-related protein Rab-32-like isoform X1	--	[T]	Signal transduction mechanisms	--	Ras-related protein Rab-32A OS=Dictyostelium discoideum OX=44689 GN=rab32A PE=1 SV=1	U	Intracellular trafficking, secretion, and vesicular transport	ras-related protein Rab-32-like [Limulus polyphemus]
evm.TU.Hic_chr_1.794	798	788	1089	171	336	371	5.09071	5.1688	6.82359	1.1359	2.25304	2.41522	0.00115157	-1.34551	down	--	--	Biological Process: reproduction (GO:0000003);; Biological Process: negative regulation of transcription by RNA polymerase II (GO:0000122);; Molecular Function: transcription regulatory region sequence-specific DNA binding (GO:0000976);; Molecular Function: RNA polymerase II transcription regulatory region sequence-specific DNA binding (GO:0000977);; Molecular Function: RNA polymerase II cis-regu…	K09228|1.1e-87|haw:110371077|K09228 KRAB domain-containing zinc finger protein | (RefSeq) uncharacterized protein LOC110371077	--	[R]	General function prediction only	C2H2-type zinc-finger domain	--	S	Function unknown	uncharacterized protein LOC106478894 [Limulus polyphemus]
evm.TU.Hic_chr_6.2505	938	349	778	159	186	303	21.024	8.03155	17.1226	3.70178	4.37478	6.9306	0.00660529	-1.39884	down	[I]	Lipid transport and metabolism	Molecular Function: cholinesterase activity (GO:0004104);;	K01049|1.8e-86|tca:662258|K01049 acetylcholinesterase [EC:3.1.1.7] | (RefSeq) AChE-1, AP-Ace; acetylcholinesterase 1	Glycerophospholipid metabolism (ko00564)	[T]	Signal transduction mechanisms	Carboxylesterase family	Acetylcholinesterase OS=Culex pipiens OX=7175 GN=ACHE1 PE=2 SV=2	G	Carbohydrate transport and metabolism	acetylcholinesterase-like [Limulus polyphemus]
evm.TU.Hic_chr_8.2226	299	268	401	568	484	549	15.0553	13.8662	19.8082	29.8072	25.6155	28.2024	0.00267415	1.00141	up	--	--	Biological Process: reproduction (GO:0000003);; Biological Process: microtubule cytoskeleton organization (GO:0000226);; Cellular Component: astral microtubule (GO:0000235);; Cellular Component: pericentriolar material (GO:0000242);; Biological Process: mitotic cell cycle (GO:0000278);; Biological Process: nuclear division (GO:0000280);; Biological Process: karyogamy (GO:0000741);; Cellular Compo…	K14283|2.0e-13|spu:578030|K14283 transforming acidic coiled-coil-containing protein 3 | (RefSeq) transforming acidic coiled-coil-containing protein 3 isoform X1	RNA transport (ko03013)	--	--	Transforming acidic coiled-coil-containing protein (TACC), C-terminal	--	S	Function unknown	transforming acidic coiled-coil-containing protein 3-like isoform X2 [Limulus polyphemus]
evm.TU.Hic_chr_1.792	35	22	5	221	195	56	3.06127	1.91059	0.384454	20.1964	17.9458	4.93494	0.000102777	3.2661	up	--	--	Molecular Function: protein tyrosine/serine/threonine phosphatase activity (GO:0008138);;	K14165|1.7e-33|isc:IscW_ISCW003544|K14165 atypical dual specificity phosphatase [EC:3.1.3.16 3.1.3.48] | (RefSeq) protein-tyrosine phosphatase, putative	--	[V]	Defense mechanisms	Dual specificity phosphatase, catalytic domain	Dual specificity protein phosphatase Mpk3 OS=Drosophila melanogaster OX=7227 GN=Mkp3 PE=1 SV=2	V	Defense mechanisms	dual specificity protein phosphatase 22-like [Limulus polyphemus]
NewGene_17899	368	571	695	138	201	210	2.5592	4.08374	4.75195	1.07675	1.51362	1.49105	0.00204878	-1.31264	down	--	--	Molecular Function: growth factor activity (GO:0008083);;	--	--	--	--	Fibroblast growth factor	--	--	--	fibroblast growth factor 8-like [Limulus polyphemus]
evm.TU.Hic_chr_13.1801	651	597	570	762	1022	808	18.4352	17.3808	15.8591	22.4767	30.4311	23.3362	0.00311408	0.79769	up	[T]	Signal transduction mechanisms	Molecular Function: protein serine/threonine phosphatase activity (GO:0004722);; Molecular Function: metal ion binding (GO:0046872);;	K10147|6.0e-138|zne:110830790|K10147 protein phosphatase 1D [EC:3.1.3.16] | (RefSeq) uncharacterized protein LOC110830790 isoform X1	--	[T]	Signal transduction mechanisms	Protein phosphatase 2C	Probable protein phosphatase 2C T23F11.1 OS=Caenorhabditis elegans OX=6239 GN=ppm-2 PE=3 SV=2	T	Signal transduction mechanisms	uncharacterized protein LOC106462782 [Limulus polyphemus]
evm.TU.Hic_chr_13.2579	1517	1037	1373	408	396	584	12.3998	8.71358	11.0174	3.47429	3.40143	4.8695	3.25e-05	-1.22472	down	--	--	Cellular Component: integral component of membrane (GO:0016021);; Molecular Function: semaphorin receptor activity (GO:0017154);;	K06820|1.3e-301|fca:101092016|K06820 plexin A | (RefSeq) PLXNA4; plexin-A4 isoform X1	Axon guidance (ko04360)	[T]	Signal transduction mechanisms	Plexin cytoplasmic RasGAP domain	Plexin-B OS=Drosophila melanogaster OX=7227 GN=PlexB PE=1 SV=2	T	Signal transduction mechanisms	plexin-B-like [Limulus polyphemus]
evm.TU.Hic_chr_4.1705	428	502	286	582	616	643	21.9661	26.4888	14.41	31.1402	33.2609	33.689	0.00773245	0.885594	up	--	--	Cellular Component: mitochondrial outer membrane (GO:0005741);; Biological Process: intrinsic apoptotic signaling pathway in response to DNA damage (GO:0008630);; Molecular Function: protein homodimerization activity (GO:0042803);; Biological Process: regulation of apoptotic process (GO:0042981);; Molecular Function: protein heterodimerization activity (GO:0046982);; Biological Process: extrinsic…	K02159|1.8e-19|pcan:112554373|K02159 apoptosis regulator BAX | (RefSeq) apoptosis regulator BAX-like isoform X1	Protein processing in endoplasmic reticulum (ko04141)	--	--	Apoptosis regulator proteins, Bcl-2 family	--	S	Function unknown	apoptosis regulator Bcl-2-like [Limulus polyphemus]
evm.TU.Hic_chr_12.412	79	125	117	30	27	39	2.13462	3.50851	3.11569	0.843405	0.748868	1.08444	0.00579316	-1.47407	down	--	--	Molecular Function: GTPase activity (GO:0003924);; Molecular Function: GTP binding (GO:0005525);;	K21871|9.5e-38|amex:103047833|K21871 M-phase phosphoprotein 8 | (RefSeq) mphosph8; M-phase phosphoprotein 8	--	[R]	General function prediction only	Transposase IS4	Ras-like protein rasD OS=Dictyostelium discoideum OX=44689 GN=rasD PE=1 SV=2	--	--	ras-related and estrogen-regulated growth inhibitor-like protein [Limulus polyphemus]
evm.TU.Hic_chr_6.598	804	961	757	2588	2228	1666	31.7143	38.9582	29.3085	106.395	92.407	67.0617	3.08e-08	1.65462	up	--	--	Molecular Function: molecular_function (GO:0003674);; Molecular Function: binding (GO:0005488);; Cellular Component: cellular_component (GO:0005575);; Cellular Component: intracellular (GO:0005622);; Cellular Component: obsolete cell (GO:0005623);; Cellular Component: cytoplasm (GO:0005737);; Cellular Component: cytosol (GO:0005829);; Biological Process: multicellular organism development (GO:000…	K10093|1.6e-47|pcan:112569823|K10093 galectin-9 | (RefSeq) galectin-4-like isoform X1	--	[W]	Extracellular structures	Galactoside-binding lectin	32 kDa beta-galactoside-binding lectin OS=Caenorhabditis elegans OX=6239 GN=lec-1 PE=1 SV=1	W	Extracellular structures	galectin-8-like isoform X2 [Limulus polyphemus]
NewGene_15935	200	49	49	679	324	365	17.4838	4.35783	4.15059	61.9187	29.786	32.5807	0.000168108	2.52924	up	--	--	Molecular Function: serine-type endopeptidase inhibitor activity (GO:0004867);;	K23421|3.04e-14|hcq:109510787|K23421 Kunitz-type protease inhibitor 2 | (RefSeq) kunitz-type protease inhibitor 1-like isoform X1	--	[O]	Posttranslational modification, protein turnover, chaperones	Kunitz/Bovine pancreatic trypsin inhibitor domain	Proteinase inhibitor OS=Tachypleus tridentatus OX=6853 PE=1 SV=1	O	Posttranslational modification, protein turnover, chaperones	cuticular protein [Tachypleus tridentatus]
evm.TU.Hic_chr_6.1737	3320	2669	3116	1530	1526	1525	25.4688	21.0369	23.4717	12.2252	12.2992	11.9345	0.00134919	-0.706872	down	--	--	Cellular Component: integral component of membrane (GO:0016021);; Molecular Function: semaphorin receptor activity (GO:0017154);;	K06820|1.1e-301|mna:107539353|K06820 plexin A | (RefSeq) PLXNA4; plexin-A4	Axon guidance (ko04360)	[T]	Signal transduction mechanisms	Plexin cytoplasmic RasGAP domain	Plexin-B OS=Drosophila melanogaster OX=7227 GN=PlexB PE=1 SV=2	T	Signal transduction mechanisms	plexin-B-like [Limulus polyphemus]
evm.TU.Hic_chr_11.1411	508	591	224	24253	22968	22668	15.6142	18.6387	6.74929	776.392	741.752	710.694	1.26e-66	6.02055	up	[P]	Inorganic ion transport and metabolism	Molecular Function: sodium:phosphate symporter activity (GO:0005436);; Molecular Function: phosphate ion transmembrane transporter activity (GO:0015114);; Cellular Component: membrane (GO:0016020);; Cellular Component: integral component of membrane (GO:0016021);; Biological Process: sodium-dependent phosphate transport (GO:0044341);;	K14683|2.7e-129|isc:IscW_ISCW006373|K14683 solute carrier family 34 (sodium-dependent phosphate cotransporter) | (RefSeq) Na/Pi-cotransporter, putative	--	--	--	Na+/Pi-cotransporter	--	P	Inorganic ion transport and metabolism	sodium-dependent phosphate transport protein 2B-like [Limulus polyphemus]
NewGene_1335	3390	3462	3378	1381	1737	2102	125.902	133.425	123.165	53.4106	68.2769	79.6163	0.00650359	-0.69761	down	--	--	Molecular Function: eukaryotic initiation factor 4E binding (GO:0008190);; Biological Process: negative regulation of translational initiation (GO:0045947);;	K07205|7.62e-37|isc:IscW_ISCW008362|K07205 eukaryotic translation initiation factor 4E binding protein 1 | (RefSeq) eukaryotic translation initiation factor 4E binding protein, putative	RNA transport (ko03013);; mTOR signaling pathway (ko04150)	--	--	Eukaryotic translation initiation factor 4E binding protein (EIF4EBP)	Eukaryotic translation initiation factor 4E-binding protein OS=Drosophila melanogaster OX=7227 GN=Thor PE=1 SV=1	J	Translation, ribosomal structure and biogenesis	eukaryotic translation initiation factor 4E-binding protein 2-like [Limulus polyphemus]
evm.TU.Hic_chr_13.941	1447	1063	1444	214	320	509	88.0335	66.4653	86.2785	13.5138	20.4344	31.5446	1.52e-05	-1.65899	down	--	--	--	--	--	--	--	Haemolymph juvenile hormone binding protein (JHBP)	--	--	--	uncharacterized protein LOC106472839 [Limulus polyphemus]
evm.TU.Hic_chr_12.1312	661	992	433	1453	1541	1471	37.6554	58.0921	24.1799	86.2484	92.2856	85.5222	0.0002357	1.38649	up	--	--	Molecular Function: DNA binding (GO:0003677);; Biological Process: transposition, DNA-mediated (GO:0006313);; Biological Process: carbohydrate transport (GO:0008643);; Biological Process: DNA integration (GO:0015074);; Cellular Component: integral component of membrane (GO:0016021);;	K15382|5.6e-20|soc:105205060|K15382 solute carrier family 50 (sugar transporter) | (RefSeq) sugar transporter SWEET1	--	[R]	General function prediction only	Sugar efflux transporter for intercellular exchange	Sugar transporter SWEET1 OS=Drosophila melanogaster OX=7227 GN=slv PE=2 SV=1	U	Intracellular trafficking, secretion, and vesicular transport	sugar transporter SWEET1-like isoform X2 [Limulus polyphemus]
evm.TU.Hic_chr_13.4220	19	26	9	58	51	56	0.645867	0.884742	0.29821	2.03781	1.80497	1.93907	0.00564006	1.90288	up	--	--	Molecular Function: sodium channel activity (GO:0005272);; Biological Process: sodium ion transport (GO:0006814);; Cellular Component: membrane (GO:0016020);; Cellular Component: integral component of membrane (GO:0016021);;	K04825|4.2e-36|aplc:110987987|K04825 amiloride-sensitive sodium channel subunit beta | (RefSeq) degenerin mec-10-like	--	[PT]	Inorganic ion transport and metabolism;; Signal transduction mechanisms	Amiloride-sensitive sodium channel	Degenerin unc-8 OS=Caenorhabditis elegans OX=6239 GN=unc-8 PE=2 SV=1	P	Inorganic ion transport and metabolism	amiloride-sensitive sodium channel subunit alpha-like [Limulus polyphemus]
evm.TU.Hic_chr_3.1685	58	31	30	126	136	131	2.90501	1.56296	1.46992	6.6049	7.21797	6.7177	7.08e-06	2.01939	up	--	--	Cellular Component: vacuolar proton-transporting V-type ATPase, V0 domain (GO:0000220);; Biological Process: morphogenesis of a branching structure (GO:0001763);; Biological Process: morphogenesis of an epithelium (GO:0002009);; Molecular Function: molecular_function (GO:0003674);; Molecular Function: catalytic activity (GO:0003824);; Molecular Function: transporter activity (GO:0005215);; Cellul…	--	--	--	--	--	--	C	Energy production and conversion	hypothetical protein AVEN_74390_1 [Araneus ventricosus]
evm.TU.Hic_chr_6.1845	865	1120	874	1772	1262	1731	9.39875	12.5061	9.32171	20.0631	14.4062	19.191	0.000489611	1.01681	up	--	--	--	--	--	--	--	--	--	--	--	uncharacterized protein LOC106462733 isoform X2 [Limulus polyphemus]
evm.TU.Hic_chr_13.3355	269	252	239	857	561	522	3.75102	3.60603	3.27354	12.4667	8.23723	7.43	9e-07	1.64671	up	[R]	General function prediction only	Molecular Function: ARF guanyl-nucleotide exchange factor activity (GO:0005086);; Biological Process: regulation of ARF protein signal transduction (GO:0032012);;	K12495|7.7e-193|lhu:105667799|K12495 IQ motif and SEC7 domain-containing protein | (RefSeq) IQ motif and SEC7 domain-containing protein 1 isoform X1	Endocytosis (ko04144)	[U]	Intracellular trafficking, secretion, and vesicular transport	PH domain	Ankyrin repeat, PH and SEC7 domain containing protein secG OS=Dictyostelium discoideum OX=44689 GN=secG PE=2 SV=1	L	Replication, recombination and repair	IQ motif and SEC7 domain-containing protein 1-like isoform X1 [Limulus polyphemus]
NewGene_13771	226	180	61	1594	949	1602	5.68605	4.88039	1.32633	39.5647	24.07	38.9823	3.53e-13	3.45222	up	--	--	Molecular Function: G protein-coupled receptor activity (GO:0004930);; Cellular Component: integral component of membrane (GO:0016021);;	K04286|2.07e-101|aec:105150171|K04286 melatonin receptor type 1B | (RefSeq) G-protein coupled receptor moody isoform X1	Neuroactive ligand-receptor interaction (ko04080)	[R]	General function prediction only	7 transmembrane receptor (rhodopsin family)	G-protein coupled receptor moody OS=Drosophila melanogaster OX=7227 GN=moody PE=2 SV=2	T	Signal transduction mechanisms	G-protein coupled receptor moody-like [Limulus polyphemus]
evm.TU.Hic_chr_7.1629	1539	2462	2149	3411	2754	3487	17.2076	28.2916	23.5897	39.7289	32.3558	39.7731	0.0049782	0.922821	up	--	--	Molecular Function: structural molecule activity (GO:0005198);; Biological Process: intracellular protein transport (GO:0006886);; Biological Process: vesicle-mediated transport (GO:0016192);; Cellular Component: COPI vesicle coat (GO:0030126);;	K17267|0.0e+00|crg:105336946|K17267 coatomer subunit gamma | (RefSeq) coatomer subunit gamma-2	--	[U]	Intracellular trafficking, secretion, and vesicular transport	Adaptin N terminal region	Coatomer subunit gamma OS=Drosophila melanogaster OX=7227 GN=gammaCOP PE=2 SV=1	U	Intracellular trafficking, secretion, and vesicular transport	LOW QUALITY PROTEIN: coatomer subunit gamma-2-like [Limulus polyphemus]
evm.TU.Hic_chr_10.49	369	403	280	1207	1102	1550	13.8294	15.511	10.2857	47.1517	43.4504	59.3068	1.01e-17	2.15516	up	[O]	Posttranslational modification, protein turnover, chaperones	Cellular Component: extracellular space (GO:0005615);;	K23425|4.8e-63|vvp:112907402|K23425 leukocyte elastase inhibitor | (RefSeq) SERPINB1; leukocyte elastase inhibitor	--	[V]	Defense mechanisms	Serpin (serine protease inhibitor)	Intracellular coagulation inhibitor 2 OS=Tachypleus tridentatus OX=6853 PE=1 SV=1	O	Posttranslational modification, protein turnover, chaperones	leukocyte elastase inhibitor-like [Limulus polyphemus]
NewGene_18420	82	190	76	779	1295	140	1.2188	2.58339	0.989239	10.5671	18.1302	1.92584	0.000175361	2.97788	up	--	--	Biological Process: regulation of protein phosphorylation (GO:0001932);; Biological Process: negative regulation of protein phosphorylation (GO:0001933);; Biological Process: positive regulation of protein phosphorylation (GO:0001934);; Molecular Function: molecular_function (GO:0003674);; Molecular Function: binding (GO:0005488);; Molecular Function: protein binding (GO:0005515);; Cellular Compo…	K20411|4.37e-41|lak:106154922|K20411 proline-rich protein 5 | (RefSeq) proline-rich protein 5	mTOR signaling pathway (ko04150)	--	--	HbrB-like	--	S	Function unknown	proline-rich protein 5-like [Limulus polyphemus]
evm.TU.Hic_chr_7.746	477	463	738	1210	1081	1006	24.1815	24.1191	36.7484	63.9162	57.6401	52.064	0.000320987	1.25038	up	--	--	--	--	--	--	--	--	--	--	--	uncharacterized protein LOC106465609 [Limulus polyphemus]
evm.TU.Hic_chr_13.3347	118	136	138	159	277	262	2.56767	3.03609	2.94425	3.59639	6.35884	5.82442	0.00641792	1.10387	up	--	--	Molecular Function: zinc ion binding (GO:0008270);;	K04511|1.6e-130|tca:661337|K04511 prickle | (RefSeq) protein prickle-like	Wnt signaling pathway (ko04310)	[TZR]	Signal transduction mechanisms;; Cytoskeleton;; General function prediction only	PET Domain	Protein prickle OS=Drosophila pseudoobscura pseudoobscura OX=46245 GN=pk PE=3 SV=3	--	--	protein prickle-like [Limulus polyphemus]
evm.TU.Hic_chr_3.1539	6454	6229	12576	2897	2998	3551	274.632	272.323	525.401	128.35	134.02	154.107	0.00543564	-1.15819	down	--	--	Cellular Component: histone deacetylase complex (GO:0000118);; Molecular Function: molecular_function (GO:0003674);; Molecular Function: transcription coregulator activity (GO:0003712);; Molecular Function: catalytic activity (GO:0003824);; Molecular Function: histone deacetylase activity (GO:0004407);; Molecular Function: protein binding (GO:0005515);; Cellular Component: cellular_component (GO:…	K19202|3.4e-57|isc:IscW_ISCW017351|K19202 histone deacetylase complex subunit SAP30 | (RefSeq) sap30, putative	--	--	--	SAP30 zinc-finger	Histone deacetylase complex subunit SAP30 homolog OS=Aedes aegypti OX=7159 GN=AAEL000149 PE=3 SV=1	K	Transcription	histone deacetylase complex subunit SAP30L-like [Limulus polyphemus]
NewGene_13723	7	29	11	2330	1640	166	0.354775	1.64116	0.58335	136.776	97.1284	9.49456	5.03e-08	6.7701	up	--	--	--	--	--	--	--	--	--	--	--	PREDICTED: uncharacterized protein LOC109535416 isoform X1 [Dendroctonus ponderosae]
evm.TU.Hic_chr_13.3225	459	483	597	200	214	245	15.8565	17.13	20.2362	7.17163	7.76135	8.618	0.00197751	-0.951855	down	--	--	Molecular Function: ubiquitin-protein transferase activity (GO:0004842);; Cellular Component: integral component of membrane (GO:0016021);; Molecular Function: metal ion binding (GO:0046872);;	K11975|8.5e-98|isc:IscW_ISCW016838|K11975 E3 ubiquitin-protein ligase RNF144 [EC:2.3.2.31] | (RefSeq) ubiquitin conjugating enzyme interacting protein, putative	--	[O]	Posttranslational modification, protein turnover, chaperones	IBR domain, a half RING-finger domain	--	O	Posttranslational modification, protein turnover, chaperones	E3 ubiquitin-protein ligase RNF144A-like [Limulus polyphemus]
evm.TU.Hic_chr_6.2203	174	106	113	395	198	248	1.94016	1.213	1.23662	4.57756	2.31501	2.81176	0.0030096	1.39885	up	--	--	Molecular Function: protein serine/threonine kinase activity (GO:0004674);; Molecular Function: guanyl-nucleotide exchange factor activity (GO:0005085);; Molecular Function: GTPase activator activity (GO:0005096);; Biological Process: intracellular signal transduction (GO:0035556);;	K20629|1.6e-235|zne:110841038|K20629 active breakpoint cluster region-related protein | (RefSeq) active breakpoint cluster region-related protein	--	[T]	Signal transduction mechanisms	RhoGAP domain	Rho GTPase-activating protein 100F OS=Drosophila melanogaster OX=7227 GN=RhoGAP100F PE=1 SV=2	T	Signal transduction mechanisms	active breakpoint cluster region-related protein-like [Limulus polyphemus]
evm.TU.Hic_chr_9.1387	1451	1313	3344	352	344	310	28.0549	26.0875	63.4842	7.07102	6.98656	6.09846	2.85e-07	-2.33753	down	--	--	--	--	--	--	--	Putative sperm flagellar membrane protein	--	--	--	uncharacterized protein LOC106460290 [Limulus polyphemus]
evm.TU.Hic_chr_6.2259	212	189	209	384	305	325	8.90517	8.15241	8.63166	16.8508	13.5195	13.9628	0.000663914	1.0186	up	[T]	Signal transduction mechanisms	Molecular Function: MAP kinase activity (GO:0004707);; Molecular Function: ATP binding (GO:0005524);;	K04371|2.5e-180|zne:110827503|K04371 mitogen-activated protein kinase 1/3 [EC:2.7.11.24] | (RefSeq) mitogen-activated protein kinase 1	MAPK signaling pathway - fly (ko04013);; FoxO signaling pathway (ko04068);; Autophagy - animal (ko04140);; mTOR signaling pathway (ko04150);; Apoptosis - fly (ko04214);; Dorso-ventral axis formation (ko04320);; TGF-beta signaling pathway (ko04350)	[T]	Signal transduction mechanisms	Protein kinase domain	Mitogen-activated protein kinase ERK-A OS=Drosophila melanogaster OX=7227 GN=rl PE=1 SV=3	T	Signal transduction mechanisms	mitogen-activated protein kinase 1-like [Limulus polyphemus]
evm.TU.Hic_cluster_2.841	22	35	18	40	187	128	2.94835	4.81283	2.35002	5.54115	26.5583	17.5982	0.000707099	2.51732	up	[S]	Function unknown	Molecular Function: zinc ion binding (GO:0008270);; Molecular Function: N-acetylmuramoyl-L-alanine amidase activity (GO:0008745);; Biological Process: peptidoglycan catabolic process (GO:0009253);;	K24096|2.1e-21|dme:Dmel_CG9681|K24096 peptidoglycan recognition protein SB [EC:3.5.1.28] | (RefSeq) PGRP-SB1; peptidoglycan recognition protein SB1	Toll and Imd signaling pathway (ko04624)	--	--	N-acetylmuramoyl-L-alanine amidase	Peptidoglycan-recognition protein SB1 OS=Drosophila melanogaster OX=7227 GN=PGRP-SB1 PE=2 SV=2	M	Cell wall/membrane/envelope biogenesis	peptidoglycan-recognition protein SC2-like [Limulus polyphemus]
evm.TU.Hic_chr_10.2195	1153	1390	1421	333	346	291	33.1677	41.081	40.1126	9.95916	10.431	8.5376	1.21e-11	-1.75033	down	[PR]	Inorganic ion transport and metabolism;; General function prediction only	Molecular Function: phosphatase activity (GO:0016791);;	K01077|5.3e-131|lak:106171546|K01077 alkaline phosphatase [EC:3.1.3.1] | (RefSeq) alkaline phosphatase	Thiamine metabolism (ko00730);; Folate biosynthesis (ko00790)	[P]	Inorganic ion transport and metabolism	Alkaline phosphatase	Membrane-bound alkaline phosphatase OS=Bombyx mori OX=7091 GN=Alp-m PE=1 SV=4	G	Carbohydrate transport and metabolism	alkaline phosphatase-like isoform X1 [Limulus polyphemus]
evm.TU.Hic_chr_10.1906	499	683	791	1498	1376	1073	30.1931	42.5084	47.0702	94.5711	87.5827	66.3242	0.000298146	1.27983	up	--	--	Molecular Function: molecular_function (GO:0003674);; Molecular Function: binding (GO:0005488);; Molecular Function: protein binding (GO:0005515);; Cellular Component: cellular_component (GO:0005575);; Cellular Component: intracellular (GO:0005622);; Cellular Component: obsolete cell (GO:0005623);; Cellular Component: nucleus (GO:0005634);; Cellular Component: cytoplasm (GO:0005737);; Cellular Co…	K08582|1.3e-23|dpte:113790185|K08582 calpain-15 [EC:3.4.22.-] | (RefSeq) uncharacterized protein LOC113790185	--	[R]	General function prediction only	AN1-like Zinc finger	--	S	Function unknown	AN1-type zinc finger protein 2A-like isoform X2 [Limulus polyphemus]
evm.TU.Hic_chr_11.1289	31	77	61	253	136	142	0.838786	2.13145	1.62934	7.17781	3.89484	3.93764	0.000998898	1.93275	up	[M]	Cell wall/membrane/envelope biogenesis	Molecular Function: protein kinase activity (GO:0004672);; Molecular Function: ATP binding (GO:0005524);;	K08838|1.6e-154|tca:103313200|K08838 serine/threonine-protein kinase 24/25/MST4 [EC:2.7.11.1] | (RefSeq) serine/threonine-protein kinase 26	--	[T]	Signal transduction mechanisms	Protein kinase domain	Germinal center kinase 1 OS=Caenorhabditis elegans OX=6239 GN=gck-1 PE=1 SV=1	T	Signal transduction mechanisms	serine/threonine-protein kinase 25-like isoform X1 [Limulus polyphemus]
evm.TU.Hic_chr_6.2061	265	210	76	869	716	325	16.5819	13.4861	4.6267	56.6252	47.081	20.7366	0.000461293	2.11896	up	--	--	Molecular Function: lipid binding (GO:0008289);;	--	--	--	--	Haemolymph juvenile hormone binding protein (JHBP)	--	S	Function unknown	uncharacterized protein LOC106475944 [Limulus polyphemus]
NewGene_6337	378	285	760	128	94	175	20.9421	16.2335	41.3616	7.37845	5.45227	9.85763	0.0041403	-1.58748	down	--	--	--	--	--	--	--	--	--	--	--	ELMO domain-containing protein C-like [Limulus polyphemus]
evm.TU.Hic_chr_1.1421	918	812	824	1583	1210	1410	29.1383	26.4749	25.6755	52.3462	40.3746	45.6673	2.64e-05	1.00476	up	--	--	Molecular Function: protein kinase activity (GO:0004672);; Molecular Function: ATP binding (GO:0005524);;	K06272|2.1e-126|isc:IscW_ISCW017519|K06272 integrin-linked kinase [EC:2.7.11.1] | (RefSeq) tyrosine kinase, putative	--	[T]	Signal transduction mechanisms	Protein tyrosine and serine/threonine kinase	Integrin-linked protein kinase homolog pat-4 OS=Caenorhabditis elegans OX=6239 GN=pat-4 PE=1 SV=1	T	Signal transduction mechanisms	integrin-linked protein kinase-like [Limulus polyphemus]
NewGene_18726	87	58	39	156	182	203	2.91651	1.83416	1.51868	5.61408	6.53317	6.84559	1.38e-05	1.84869	up	--	--	--	--	--	--	--	--	--	--	--	uncharacterized protein LOC106456860 isoform X3 [Limulus polyphemus]
evm.TU.Hic_chr_9.918	1094	1503	1442	2083	2067	1775	36.0778	50.9541	46.6972	71.5571	71.6469	59.7316	0.00655917	0.832576	up	--	--	Molecular Function: phosphatidylinositol-3-phosphate binding (GO:0032266);; Molecular Function: ubiquitin binding (GO:0043130);;	K22524|4.2e-47|cfo:105250558|K22524 WW domain-binding protein 2 | (RefSeq) WW domain-binding protein 2 isoform X2	--	[T]	Signal transduction mechanisms	--	--	T	Signal transduction mechanisms	WW domain-binding protein 2-like [Limulus polyphemus]
evm.TU.Hic_chr_7.414	898	724	922	338	378	501	12.1179	10.0328	12.2082	4.74872	5.35712	6.88986	0.0090817	-0.791024	down	--	--	Molecular Function: DNA-binding transcription factor activity (GO:0003700);; Cellular Component: nucleus (GO:0005634);; Cellular Component: host cell nucleus (GO:0042025);; Molecular Function: sequence-specific DNA binding (GO:0043565);;	K02678|3.2e-101|isc:IscW_ISCW015690|K02678 C-ets-1 | (RefSeq) ets2, putative	--	[L]	Replication, recombination and repair	XRCC1 N terminal domain	ETS-like protein pointed OS=Drosophila melanogaster OX=7227 GN=pnt PE=1 SV=2	K	Transcription	protein C-ets-1-like isoform X1 [Limulus polyphemus]
evm.TU.Hic_chr_10.1704	879	410	512	14933	8568	8076	21.5513	10.3271	12.3095	381.338	220.724	201.977	1.6e-30	4.44186	up	[R]	General function prediction only	Molecular Function: symporter activity (GO:0015293);; Cellular Component: integral component of membrane (GO:0016021);;	K05038|3.1e-207|isc:IscW_ISCW013094|K05038 solute carrier family 6 (neurotransmitter transporter, glycine) member 5/9 | (RefSeq) GABA transporter, putative	--	[T]	Signal transduction mechanisms	Sodium:neurotransmitter symporter family	Sodium-dependent nutrient amino acid transporter 1 OS=Drosophila melanogaster OX=7227 GN=NAAT1 PE=1 SV=2	P	Inorganic ion transport and metabolism	sodium- and chloride-dependent glycine transporter 2-like [Limulus polyphemus]
evm.TU.Hic_chr_10.397	29	19	51	100	96	93	1.81888	1.22082	3.14893	6.58285	6.3741	5.95569	0.00251852	1.81752	up	--	--	--	--	--	--	--	--	--	--	--	uncharacterized protein LOC111086299 [Limulus polyphemus]
evm.TU.Hic_chr_10.1238	8812	8657	3763	15154	15980	15051	346.066	349.292	145.063	619.785	659.362	602.872	0.000189941	1.42006	up	[G]	Carbohydrate transport and metabolism	Molecular Function: glyceraldehyde-3-phosphate dehydrogenase (NAD+) (phosphorylating) activity (GO:0004365);; Biological Process: glucose metabolic process (GO:0006006);; Biological Process: glycolytic process (GO:0006096);; Molecular Function: NADP binding (GO:0050661);; Molecular Function: NAD binding (GO:0051287);;	K00134|3.9e-163|isc:IscW_ISCW018700|K00134 glyceraldehyde 3-phosphate dehydrogenase [EC:1.2.1.12] | (RefSeq) glyceraldehyde 3-phosphate dehydrogenase, putative	Glycolysis / Gluconeogenesis (ko00010);; Carbon metabolism (ko01200);; Biosynthesis of amino acids (ko01230)	[G]	Carbohydrate transport and metabolism	Glyceraldehyde 3-phosphate dehydrogenase, C-terminal domain	Glyceraldehyde-3-phosphate dehydrogenase OS=Glossina morsitans morsitans OX=37546 GN=Gapdh PE=2 SV=1	G	Carbohydrate transport and metabolism	glyceraldehyde-3-phosphate dehydrogenase-like [Limulus polyphemus]
evm.TU.Hic_chr_10.630	49	72	48	222	159	182	1.38114	2.07249	1.32296	6.49152	4.70137	5.21474	4.08e-07	2.02106	up	[G]	Carbohydrate transport and metabolism	Biological Process: cellular glucose homeostasis (GO:0001678);; Molecular Function: hexokinase activity (GO:0004396);; Molecular Function: ATP binding (GO:0005524);; Molecular Function: glucose binding (GO:0005536);; Biological Process: glycolytic process (GO:0006096);;	K00844|3.2e-46|tut:107367269|K00844 hexokinase [EC:2.7.1.1] | (RefSeq) hexokinase-2 isoform X1	Glycolysis / Gluconeogenesis (ko00010);; Fructose and mannose metabolism (ko00051);; Galactose metabolism (ko00052);; Starch and sucrose metabolism (ko00500);; Amino sugar and nucleotide sugar metabolism (ko00520);; Carbon metabolism (ko01200)	[G]	Carbohydrate transport and metabolism	Hexokinase	Hexokinase OS=Schistosoma mansoni OX=6183 PE=1 SV=2	G	Carbohydrate transport and metabolism	hexokinase-2-like [Limulus polyphemus]
evm.TU.Hic_chr_11.1434	337	333	307	581	530	501	2.62079	2.66646	2.3499	4.71071	4.34187	3.97966	5.89e-05	1.00956	up	--	--	Molecular Function: molecular_function (GO:0003674);; Molecular Function: DNA binding (GO:0003677);; Molecular Function: chromatin binding (GO:0003682);; Molecular Function: binding (GO:0005488);; Cellular Component: cellular_component (GO:0005575);; Cellular Component: intracellular (GO:0005622);; Cellular Component: obsolete cell (GO:0005623);; Cellular Component: nucleus (GO:0005634);; Cellula…	K23219|1.3e-28|myi:110442400|K23219 methyl-CpG-binding domain protein 5 | (RefSeq) uncharacterized protein LOC110442400 isoform X1	--	--	--	--	--	S	Function unknown	uncharacterized protein LOC106461020 [Limulus polyphemus]
NewGene_9092	116	142	167	21	9	49	5.66823	7.26871	6.1554	0.824344	0.318003	2.10001	0.00254631	-2.18042	down	--	--	--	--	--	--	--	--	--	--	--	keratin-associated protein 10-1-like [Limulus polyphemus]
evm.TU.Hic_chr_10.2239	1524	1531	1467	2500	1962	2175	14.7446	15.2161	13.9317	25.1894	19.9345	21.4598	0.000381084	0.838599	up	--	--	Biological Process: reproduction (GO:0000003);; Biological Process: nuclear division (GO:0000280);; Molecular Function: RNA cap binding (GO:0000339);; Molecular Function: RNA 7-methylguanosine cap binding (GO:0000340);; Biological Process: developmental process involved in reproduction (GO:0003006);; Molecular Function: molecular_function (GO:0003674);; Molecular Function: nucleic acid binding (G…	K03260|1.1e-219|crg:105345876|K03260 translation initiation factor 4G | (RefSeq) eukaryotic translation initiation factor 4 gamma 3 isoform X2	RNA transport (ko03013)	[J]	Translation, ribosomal structure and biogenesis	MIF4G domain	von Willebrand factor A domain-containing protein DDB_G0286969 OS=Dictyostelium discoideum OX=44689 GN=DDB_G0286969 PE=4 SV=1	J	Translation, ribosomal structure and biogenesis	eukaryotic translation initiation factor 4 gamma 3-like [Limulus polyphemus]
NewGene_4366	809	1643	1427	141	38	92	19.6807	40.7848	34.0564	3.43853	0.774166	2.00048	1.06e-11	-3.56378	down	--	--	Molecular Function: arylamine N-acetyltransferase activity (GO:0004060);; Molecular Function: acetyltransferase activity (GO:0016407);;	--	--	--	--	N-acetyltransferase	--	S	Function unknown	uncharacterized protein LOC106468912 [Limulus polyphemus]
evm.TU.Hic_chr_11.854	746	486	435	1943	2008	1734	10.9348	7.31083	6.25461	29.667	30.9261	25.9212	7.73e-14	2.0683	up	--	--	Molecular Function: AMP deaminase activity (GO:0003876);; Biological Process: IMP salvage (GO:0032264);; Molecular Function: metal ion binding (GO:0046872);;	K01490|8.8e-279|mdl:103572417|K01490 AMP deaminase [EC:3.5.4.6] | (RefSeq) AMP deaminase 2 isoform X1	Purine metabolism (ko00230)	[F]	Nucleotide transport and metabolism	Adenosine/AMP deaminase	AMP deaminase OS=Dictyostelium discoideum OX=44689 GN=amdA PE=1 SV=1	F	Nucleotide transport and metabolism	AMP deaminase 2 isoform X6 [Limulus polyphemus]
evm.TU.Hic_chr_13.177	504	453	261	1831	2009	1314	9.80463	9.0519	4.99312	37.1511	41.112	26.1128	4.36e-12	2.38513	up	[G]	Carbohydrate transport and metabolism	Molecular Function: hydrolase activity, hydrolyzing O-glycosyl compounds (GO:0004553);; Biological Process: carbohydrate metabolic process (GO:0005975);; Cellular Component: integral component of membrane (GO:0016021);;	K05546|1.5e-17|pdam:113679869|K05546 mannosyl-oligosaccharide alpha-1,3-glucosidase [EC:3.2.1.207] | (RefSeq) neutral alpha-glucosidase AB-like	N-Glycan biosynthesis (ko00510);; Protein processing in endoplasmic reticulum (ko04141)	[G]	Carbohydrate transport and metabolism	Glycosyl hydrolases family 31	--	G	Carbohydrate transport and metabolism	uncharacterized family 31 glucosidase KIAA1161-like isoform X2 [Limulus polyphemus]
evm.TU.Hic_chr_12.1249	845	731	1294	310	282	446	41.5062	36.8634	62.3782	15.8329	14.5129	22.3204	0.0025242	-1.20564	down	--	--	Molecular Function: molecular_function (GO:0003674);; Molecular Function: catalytic activity (GO:0003824);; Molecular Function: hydrolase activity, hydrolyzing O-glycosyl compounds (GO:0004553);; Molecular Function: chitinase activity (GO:0004568);; Molecular Function: binding (GO:0005488);; Cellular Component: cellular_component (GO:0005575);; Cellular Component: extracellular region (GO:0005576…	K04266|1.3e-15|isc:IscW_ISCW002246|K04266 adenosine receptor A2a | (RefSeq) serotonin receptor, putative	Neuroactive ligand-receptor interaction (ko04080)	--	--	--	Chitin deacetylase 1 OS=Bombyx mori OX=7091 GN=CDA1 PE=1 SV=1	O	Posttranslational modification, protein turnover, chaperones	uncharacterized protein LOC106473957 [Limulus polyphemus]
evm.TU.Hic_chr_7.2386	565	616	436	168	197	130	41.2984	46.2283	31.2701	12.7506	15.0858	9.62861	2.8e-05	-1.41426	down	--	--	Cellular Component: integral component of membrane (GO:0016021);; Molecular Function: transmembrane transporter activity (GO:0022857);;	--	--	--	--	--	--	G	Carbohydrate transport and metabolism	uncharacterized protein LOC111083093 isoform X5 [Limulus polyphemus]
evm.TU.Hic_chr_2.746	183	116	75	312	224	259	7.77425	5.06314	3.11027	13.8454	10.0348	11.2687	0.0025523	1.39202	up	--	--	Cellular Component: plasma membrane (GO:0005886);; Cellular Component: gap junction (GO:0005921);; Biological Process: ion transport (GO:0006811);; Cellular Component: integral component of membrane (GO:0016021);;	K22037|4.5e-150|isc:IscW_ISCW015171|K22037 innexin | (RefSeq) innexin, putative	--	--	--	Innexin	Innexin inx2 OS=Schistocerca americana OX=7009 GN=inx2 PE=1 SV=1	P	Inorganic ion transport and metabolism	innexin inx2-like [Limulus polyphemus]
evm.TU.Hic_chr_7.2974	2740	2785	2314	602	525	1347	351.655	367.292	291.648	80.3572	70.7024	176.287	0.0009658	-1.40191	down	--	--	--	--	--	--	--	--	--	--	--	uncharacterized protein LOC106468062 [Limulus polyphemus]
evm.TU.Hic_chr_13.764	480	432	458	791	725	680	11.6029	10.7441	10.8733	19.9377	18.4353	16.772	7.35e-05	0.967266	up	--	--	Biological Process: reproduction (GO:0000003);; Biological Process: epithelial cell development (GO:0002064);; Biological Process: columnar/cuboidal epithelial cell differentiation (GO:0002065);; Biological Process: columnar/cuboidal epithelial cell development (GO:0002066);; Biological Process: developmental process involved in reproduction (GO:0003006);; Molecular Function: molecular_function (…	K23334|7.6e-193|isc:IscW_ISCW021328|K23334 Ran-binding protein 9/10 | (RefSeq) Domain in SPla and the ryanodine receptor, putative	--	[R]	General function prediction only	CTLH/CRA C-terminal to LisH motif domain	Ran-binding proteins 9/10 homolog OS=Drosophila melanogaster OX=7227 GN=RanBPM PE=1 SV=1	S	Function unknown	ran-binding protein 9-like [Limulus polyphemus]
evm.TU.Hic_chr_6.996	373	329	579	51	64	70	13.1878	11.9233	20.0892	1.85473	2.3747	2.49891	7.37e-11	-2.52554	down	--	--	Biological Process: negative regulation of transcription by RNA polymerase II (GO:0000122);; Biological Process: embryonic axis specification (GO:0000578);; Molecular Function: DNA-binding transcription factor activity, RNA polymerase II-specific (GO:0000981);; Biological Process: morphogenesis of an epithelium (GO:0002009);; Biological Process: instar larval or pupal development (GO:0002165);; B…	K09215|1.1e-25|isc:IscW_ISCW005884|K09215 odd-skipped | (RefSeq) zinc finger protein, putative	--	[R]	General function prediction only	Zinc finger, C2H2 type	Protein odd-skipped OS=Drosophila melanogaster OX=7227 GN=odd PE=2 SV=3	K	Transcription	zinc finger and SCAN domain-containing protein 9-like isoform X3 [Limulus polyphemus]
evm.TU.Hic_chr_10.438	601	371	695	106	108	119	8.3426	5.28233	9.47083	1.52768	1.5654	1.68004	1.18e-08	-2.04714	down	--	--	Biological Process: G2/M transition of mitotic cell cycle (GO:0000086);; Biological Process: mitotic cell cycle (GO:0000278);; Molecular Function: molecular_function (GO:0003674);; Molecular Function: binding (GO:0005488);; Molecular Function: protein binding (GO:0005515);; Cellular Component: cellular_component (GO:0005575);; Cellular Component: obsolete cell (GO:0005623);; Biological Process: c…	K21877|7.6e-55|isc:IscW_ISCW015785|K21877 harmonin | (RefSeq) pdzk7, putative	--	[S]	Function unknown	PDZ domain	--	S	Function unknown	harmonin-like isoform X4 [Limulus polyphemus]
evm.TU.Hic_chr_5.611	123	85	67	18	21	9	5.31805	3.76732	2.82251	0.781653	0.934177	0.387487	0.000572799	-2.21113	down	--	--	Molecular Function: DNA-binding transcription factor activity (GO:0003700);; Cellular Component: nucleus (GO:0005634);; Molecular Function: sequence-specific DNA binding (GO:0043565);;	K09396|3.1e-50|ggo:101127968|K09396 forkhead box protein C | (RefSeq) FOXC2; forkhead box protein C2	--	[K]	Transcription	Forkhead domain	Fork head domain-containing protein crocodile OS=Drosophila melanogaster OX=7227 GN=croc PE=2 SV=2	K	Transcription	forkhead box C1-B-like [Limulus polyphemus]
evm.TU.Hic_chr_7.33	108	118	120	234	201	237	5.98372	6.75895	6.53673	13.535	11.7742	13.4264	7.64e-05	1.23663	up	--	--	Cellular Component: integral component of membrane (GO:0016021);;	--	--	--	--	PMP-22/EMP/MP20/Claudin tight junction	--	S	Function unknown	transmembrane protein 178B-like [Limulus polyphemus]
evm.TU.Hic_chr_10.1010	207	159	246	3761	3078	1606	16.0278	12.6613	18.7067	303.714	250.749	126.988	1.21e-24	4.08298	up	--	--	Molecular Function: nucleic acid binding (GO:0003676);; Molecular Function: RNA-directed DNA polymerase activity (GO:0003964);; Molecular Function: RNA-DNA hybrid ribonuclease activity (GO:0004523);;	--	--	--	--	--	--	--	--	putative RNA-directed DNA polymerase from transposon X-element [Araneus ventricosus]
evm.TU.Hic_chr_7.2080	18	23	22	33	59	127	0.483319	0.635248	0.58526	0.934468	1.6749	3.54409	0.00669131	2.04666	up	--	--	Molecular Function: DNA binding (GO:0003677);; Cellular Component: nucleus (GO:0005634);;	K19326|8.6e-39|lcm:102349340|K19326 nesprin-1 | (RefSeq) nesprin-1-like	--	[BD]	Chromatin structure and dynamics;; Cell cycle control, cell division, chromosome partitioning	CENP-B N-terminal DNA-binding domain	Protein distal antenna-related OS=Drosophila melanogaster OX=7227 GN=danr PE=1 SV=1	S	Function unknown	interferon regulatory factor 1-like [Limulus polyphemus]
evm.TU.Hic_chr_3.874	161	187	83	4647	4028	1434	3.80897	4.55405	1.93023	115.146	100.689	34.7819	1.47e-22	4.86851	up	[I]	Lipid transport and metabolism	Molecular Function: hydroxymethylglutaryl-CoA reductase (NADPH) activity (GO:0004420);; Cellular Component: endoplasmic reticulum membrane (GO:0005789);; Biological Process: isoprenoid biosynthetic process (GO:0008299);; Biological Process: coenzyme A metabolic process (GO:0015936);; Cellular Component: integral component of membrane (GO:0016021);; Molecular Function: NADP binding (GO:0050661);;	K00021|7.8e-177|isc:IscW_ISCW009466|K00021 hydroxymethylglutaryl-CoA reductase (NADPH) [EC:1.1.1.34] | (RefSeq) hydroxymethylglutaryl-coA reductase, putative	Terpenoid backbone biosynthesis (ko00900)	[I]	Lipid transport and metabolism	Hydroxymethylglutaryl-coenzyme A reductase	3-hydroxy-3-methylglutaryl-coenzyme A reductase OS=Strongylocentrotus purpuratus OX=7668 GN=HMGCR PE=2 SV=2	I	Lipid transport and metabolism	3-hydroxy-3-methylglutaryl-coenzyme A reductase-like [Limulus polyphemus]
evm.TU.Hic_chr_12.1593	3132	3260	4452	1352	1652	1500	58.9827	63.0878	82.3252	26.5177	32.677	28.8188	0.000836391	-0.994811	down	--	--	Molecular Function: protein binding (GO:0005515);;	K08654|1.3e-40|api:100160882|K08654 proprotein convertase subtilisin/kexin type 5 [EC:3.4.21.-] | (RefSeq) uncharacterized protein LOC100160882 isoform X1	--	--	--	PDZ domain	--	--	--	uncharacterized protein LOC106463015 [Limulus polyphemus]
evm.TU.Hic_chr_13.1794	760	909	579	1825	1422	1633	3.53586	4.34757	2.64613	8.84653	6.95526	7.75313	4.99e-07	1.40658	up	[J]	Translation, ribosomal structure and biogenesis	Molecular Function: histidine-tRNA ligase activity (GO:0004821);; Molecular Function: ATP binding (GO:0005524);; Biological Process: histidyl-tRNA aminoacylation (GO:0006427);;	K01892|2.4e-181|zne:110835603|K01892 histidyl-tRNA synthetase [EC:6.1.1.21] | (RefSeq) histidine--tRNA ligase, cytoplasmic isoform X1	Aminoacyl-tRNA biosynthesis (ko00970)	[J]	Translation, ribosomal structure and biogenesis	Histidyl-tRNA synthetase	Histidine--tRNA ligase OS=Caenorhabditis elegans OX=6239 GN=hars-1 PE=2 SV=3	J	Translation, ribosomal structure and biogenesis	histidine--tRNA ligase, cytoplasmic isoform X2 [Limulus polyphemus]
evm.TU.Hic_chr_6.2056	585	380	773	86	175	203	25.7465	17.158	33.3966	3.93893	8.0853	9.07984	0.000783396	-1.64432	down	--	--	Molecular Function: DNA-binding transcription factor activity (GO:0003700);; Cellular Component: nucleus (GO:0005634);; Molecular Function: sequence-specific DNA binding (GO:0043565);;	K09436|5.7e-49|tca:661753|K09436 friend leukemia integration 1 transcription factor | (RefSeq) DNA-binding protein D-ETS-3	--	[K]	Transcription	Ets-domain	DNA-binding protein D-ETS-3 OS=Drosophila melanogaster OX=7227 GN=Ets65A PE=2 SV=3	K	Transcription	transcriptional regulator Erg-like [Limulus polyphemus]
evm.TU.Hic_chr_2.2190	1938	1545	2021	383	602	434	16.1447	13.224	16.5306	3.32357	5.26526	3.68866	1.71e-08	-1.6736	down	--	--	Molecular Function: extracellular matrix structural constituent (GO:0005201);; Cellular Component: collagen trimer (GO:0005581);;	K19721|2.4e-93|dpx:DAPPUDRAFT_307295|K19721 collagen type V/XI/XXIV/XXVII, alpha | (RefSeq) hypothetical protein	--	[W]	Extracellular structures	Collagen triple helix repeat (20 copies)	--	W	Extracellular structures	collagen alpha-1(XI) chain-like [Limulus polyphemus]
evm.TU.Hic_chr_7.1021	335	300	239	440	390	518	6.40335	5.89113	4.4841	8.77342	7.84073	10.1158	0.0014211	0.909389	up	--	--	Biological Process: reproduction (GO:0000003);; Biological Process: regionalization (GO:0003002);; Biological Process: developmental process involved in reproduction (GO:0003006);; Molecular Function: molecular_function (GO:0003674);; Molecular Function: motor activity (GO:0003774);; Molecular Function: microtubule motor activity (GO:0003777);; Molecular Function: catalytic activity (GO:0003824);…	K15369|3.0e-109|hst:105183727|K15369 trafficking kinesin-binding protein 1 | (RefSeq) trafficking kinesin-binding protein milt isoform X1	--	[S]	Function unknown	HAP1 N-terminal conserved region	Trafficking kinesin-binding protein milt OS=Drosophila melanogaster OX=7227 GN=milt PE=1 SV=1	S	Function unknown	trafficking kinesin-binding protein 1-like isoform X1 [Limulus polyphemus]
evm.TU.Hic_chr_8.2254	432	372	341	928	1173	1612	8.79031	7.78266	6.80242	19.6671	25.0928	33.4711	3.91e-13	1.97219	up	--	--	Molecular Function: metalloendopeptidase activity (GO:0004222);; Biological Process: integrin-mediated signaling pathway (GO:0007229);; Cellular Component: integral component of membrane (GO:0016021);;	K08614|2.1e-93|amex:103039670|K08614 disintegrin and metalloproteinase domain-containing protein 28 [EC:3.4.24.-] | (RefSeq) zinc metalloproteinase-disintegrin-like batroxstatin-1 isoform X1	--	[O]	Posttranslational modification, protein turnover, chaperones	Reprolysin (M12B) family zinc metalloprotease	Disintegrin and metalloproteinase domain-containing protein unc-71 OS=Caenorhabditis elegans OX=6239 GN=unc-71 PE=1 SV=1	O	Posttranslational modification, protein turnover, chaperones	disintegrin and metalloproteinase domain-containing protein 19-like [Limulus polyphemus]
evm.TU.Hic_chr_12.780	1194	1011	1019	367	400	608	19.3133	16.7966	16.1864	6.17171	6.79156	10.0328	0.00130905	-0.95586	down	[T]	Signal transduction mechanisms	Molecular Function: cystathionine beta-synthase activity (GO:0004122);; Cellular Component: cytoplasm (GO:0005737);; Biological Process: cysteine biosynthetic process from serine (GO:0006535);; Biological Process: cysteine biosynthetic process via cystathionine (GO:0019343);;	K01697|6.1e-178|dpx:DAPPUDRAFT_218706|K01697 cystathionine beta-synthase [EC:4.2.1.22] | (RefSeq) hypothetical protein	Glycine, serine and threonine metabolism (ko00260);; Cysteine and methionine metabolism (ko00270);; Biosynthesis of amino acids (ko01230)	[E]	Amino acid transport and metabolism	Pyridoxal-phosphate dependent enzyme	Cystathionine beta-synthase OS=Dictyostelium discoideum OX=44689 GN=cysB PE=2 SV=2	E	Amino acid transport and metabolism	cystathionine beta-synthase-like isoform X2 [Limulus polyphemus]
evm.TU.Hic_chr_13.2227	701	561	634	1372	1044	1081	5.8493	4.80851	5.19406	11.9331	9.1596	9.20939	1.18e-05	1.17244	up	--	--	Biological Process: reproduction (GO:0000003);; Biological Process: developmental process involved in reproduction (GO:0003006);; Molecular Function: molecular_function (GO:0003674);; Molecular Function: catalytic activity (GO:0003824);; Molecular Function: metalloendopeptidase activity (GO:0004222);; Biological Process: proteolysis (GO:0006508);; Biological Process: nitrogen compound metabolic p…	K09609|0.0e+00|cmk:103179428|K09609 a disintegrin and metalloproteinase with thrombospondin motifs 20 [EC:3.4.24.-] | (RefSeq) adamts20; ADAM metallopeptidase with thrombospondin type 1 motif 20	--	[O]	Posttranslational modification, protein turnover, chaperones	Thrombospondin type 1 domain	A disintegrin and metalloproteinase with thrombospondin motifs gon-1 OS=Caenorhabditis elegans OX=6239 GN=gon-1 PE=1 SV=3	O	Posttranslational modification, protein turnover, chaperones	A disintegrin and metalloproteinase with thrombospondin motifs 20-like [Limulus polyphemus]
NewGene_6173	341	534	158	26	34	51	6.40705	10.6826	3.25668	0.492254	0.717504	1.01966	1.13e-07	-2.93939	down	--	--	Cellular Component: extracellular region (GO:0005576);; Biological Process: chitin metabolic process (GO:0006030);; Molecular Function: chitin binding (GO:0008061);;	K01183|1.36e-16|aplc:110988494|K01183 chitinase [EC:3.2.1.14] | (RefSeq) chitotriosidase-1-like	Amino sugar and nucleotide sugar metabolism (ko00520)	--	--	Chitin binding Peritrophin-A domain	--	S	Function unknown	probable endochitinase [Limulus polyphemus]
evm.TU.Hic_chr_10.2252	123	80	105	31	37	30	1.78825	1.1897	1.49427	0.457004	0.564789	0.43808	0.00707184	-1.36422	down	--	--	Cellular Component: cytoplasm (GO:0005737);; Biological Process: actin cytoskeleton organization (GO:0030036);;	--	--	--	--	--	--	--	--	uncharacterized protein LOC111083478 [Limulus polyphemus]
NewGene_8176	229	160	163	310	285	281	3.72035	2.64174	2.47846	3.89305	3.63787	3.5911	0.00301998	0.958272	up	--	--	Molecular Function: SNAP receptor activity (GO:0005484);; Biological Process: retrograde vesicle-mediated transport, Golgi to endoplasmic reticulum (GO:0006890);; Biological Process: protein transport (GO:0015031);; Cellular Component: integral component of Golgi membrane (GO:0030173);;	K08504|6.90e-19|isc:IscW_ISCW015299|K08504 blocked early in transport 1 | (RefSeq) golgi vesicular membrane trafficking protein p18	SNARE interactions in vesicular transport (ko04130)	[U]	Intracellular trafficking, secretion, and vesicular transport	--	--	U	Intracellular trafficking, secretion, and vesicular transport	BET1 homolog [Limulus polyphemus]
evm.TU.Hic_chr_10.323	2106	2927	2085	4973	4655	4104	87.894	125.499	85.4205	216.174	204.125	174.696	8.21e-06	1.23403	up	[L]	Replication, recombination and repair	Molecular Function: nucleic acid binding (GO:0003676);; Molecular Function: helicase activity (GO:0004386);; Molecular Function: ATP binding (GO:0005524);;	K12812|2.8e-179|tut:107366055|K12812 ATP-dependent RNA helicase UAP56/SUB2 [EC:3.6.4.13] | (RefSeq) spliceosome RNA helicase DDX39B	RNA transport (ko03013);; mRNA surveillance pathway (ko03015);; Spliceosome (ko03040)	[A]	RNA processing and modification	DEAD/DEAH box helicase	ATP-dependent RNA helicase WM6 OS=Drosophila melanogaster OX=7227 GN=Hel25E PE=1 SV=1	A	RNA processing and modification	ATP-dependent RNA helicase DDX39A, partial [Limulus polyphemus]
evm.TU.Hic_chr_1.1452	224	231	175	550	547	420	5.62546	5.95992	4.30544	14.4003	14.4585	10.7741	1.55e-07	1.56111	up	--	--	Molecular Function: protein binding (GO:0005515);;	K10269|5.6e-92|zne:110832996|K10269 F-box and leucine-rich repeat protein 3 | (RefSeq) F-box/LRR-repeat protein 3-like isoform X1	--	--	--	F-box-like	--	S	Function unknown	F-box/LRR-repeat protein 3-like isoform X1 [Limulus polyphemus]
evm.TU.Hic_chr_6.1114	66	50	108	3	9	13	2.16519	1.66446	3.47156	0.092838	0.286961	0.403236	0.000299679	-2.91143	down	--	--	Molecular Function: DNA binding (GO:0003677);; Cellular Component: nucleus (GO:0005634);; Biological Process: regulation of transcription, DNA-templated (GO:0006355);; Biological Process: multicellular organism development (GO:0007275);;	K15608|2.2e-80|nvl:108567427|K15608 paired box protein 2 | (RefSeq) paired box protein Pax-2 isoform X1	--	[K]	Transcription	'Paired box' domain	Paired box protein Pax-6 OS=Drosophila melanogaster OX=7227 GN=ey PE=1 SV=3	K	Transcription	paired box protein Pax-5-like [Limulus polyphemus]
evm.TU.Hic_chr_4.166	502	842	980	9251	11204	4273	13.6865	23.5856	26.2385	262.813	321.122	118.892	3.56e-16	3.6962	up	--	--	Molecular Function: DNA binding (GO:0003677);; Molecular Function: DNA-binding transcription factor activity (GO:0003700);;	K04448|3.6e-61|zne:110827968|K04448 transcription factor AP-1 | (RefSeq) transcription factor AP-1	MAPK signaling pathway - fly (ko04013);; Mitophagy - animal (ko04137);; Apoptosis - fly (ko04214);; Wnt signaling pathway (ko04310);; Toll and Imd signaling pathway (ko04624)	[K]	Transcription	Jun-like transcription factor	Transcription factor AP-1 OS=Drosophila melanogaster OX=7227 GN=Jra PE=1 SV=2	K	Transcription	transcription factor AP-1-like [Limulus polyphemus]
evm.TU.Hic_chr_6.2306	123	65	93	25	24	17	4.14006	2.23757	3.05473	0.854317	0.828881	0.558843	0.00223711	-1.79348	down	[O]	Posttranslational modification, protein turnover, chaperones	Molecular Function: metallocarboxypeptidase activity (GO:0004181);; Molecular Function: serine-type carboxypeptidase activity (GO:0004185);; Molecular Function: zinc ion binding (GO:0008270);; Cellular Component: integral component of membrane (GO:0016021);; Molecular Function: kinase activity (GO:0016301);;	K01296|7.7e-155|clec:106672221|K01296 carboxypeptidase M [EC:3.4.17.12] | (RefSeq) carboxypeptidase M-like isoform X1	--	[R]	General function prediction only	Zinc carboxypeptidase	Carboxypeptidase D OS=Drosophila melanogaster OX=7227 GN=svr PE=1 SV=2	O	Posttranslational modification, protein turnover, chaperones	carboxypeptidase M-like [Centruroides sculpturatus]
evm.TU.Hic_chr_3.1257	2515	3499	1712	4322	3366	5489	76.8361	109.836	51.3508	137.504	108.04	171.035	0.00685814	1.0502	up	--	--	Molecular Function: thiol-dependent ubiquitin-specific protease activity (GO:0004843);; Biological Process: protein deubiquitination (GO:0016579);; Biological Process: ubiquitin-dependent ERAD pathway (GO:0030433);;	K13719|1.9e-85|crg:105345855|K13719 ubiquitin thioesterase OTU1 [EC:3.1.2.-] | (RefSeq) ubiquitin thioesterase OTU1-like	Protein processing in endoplasmic reticulum (ko04141)	[TO]	Signal transduction mechanisms;; Posttranslational modification, protein turnover, chaperones	Degradation arginine-rich protein for mis-folding	Ubiquitin thioesterase OTU1 OS=Drosophila pseudoobscura pseudoobscura OX=46245 GN=GA18292 PE=3 SV=1	O	Posttranslational modification, protein turnover, chaperones	ubiquitin thioesterase OTU1-like [Limulus polyphemus]
evm.TU.Hic_chr_10.658	269	224	348	463	388	469	2.08821	1.78146	2.64863	3.74577	3.16599	3.71387	0.0087094	0.925449	up	--	--	Cellular Component: membrane (GO:0016020);;	K17598|4.9e-121|isc:IscW_ISCW022158|K17598 synaptotagmin-like protein | (RefSeq) bitesize isoform, putative	--	[TU]	Signal transduction mechanisms;; Intracellular trafficking, secretion, and vesicular transport	C2 domain	Synaptotagmin 2 OS=Caenorhabditis elegans OX=6239 GN=snt-2 PE=1 SV=1	--	--	uncharacterized protein LOC111089383, partial [Limulus polyphemus]
evm.TU.Hic_chr_7.637	0	2	7	91	50	67	0	0.102772	0.327215	5.13539	2.84928	3.71812	6.02e-07	4.79062	up	--	--	Cellular Component: integral component of membrane (GO:0016021);;	K15113|4.8e-83|isc:IscW_ISCW018156|K15113 solute carrier family 25 (mitochondrial iron transporter), member 28/37 | (RefSeq) carrier protein MRS3/4, putative	--	[C]	Energy production and conversion	Mitochondrial carrier protein	Mitoferrin OS=Caenorhabditis elegans OX=6239 GN=mfn-1 PE=2 SV=1	C	Energy production and conversion	mitoferrin-1-like isoform X1 [Limulus polyphemus]
evm.TU.Hic_chr_11.885	61	25	31	4	5	4	4.04787	1.70249	1.99724	0.264471	0.299335	0.226524	0.00251887	-2.86972	down	--	--	Biological Process: protein homooligomerization (GO:0051260);;	K21754|1.4e-75|isc:IscW_ISCW011291|K21754 BTB/POZ domain-containing protein KCTD1/15 | (RefSeq) potassium channel tetramerization domain-containing protein, putative	--	[R]	General function prediction only	BTB/POZ domain	--	S	Function unknown	BTB/POZ domain-containing protein kctd15-like [Limulus polyphemus]
evm.TU.Hic_chr_10.2094	597	548	517	233	250	234	7.6555	7.2243	6.50984	3.1087	3.36013	3.06169	0.000133117	-0.92729	down	--	--	Molecular Function: metalloendopeptidase activity (GO:0004222);; Biological Process: integrin-mediated signaling pathway (GO:0007229);;	K15616|1.5e-128|spu:584048|K15616 eyes absent homolog 1 [EC:3.1.3.48] | (RefSeq) eyes absent homolog 1 isoform X1	--	[R]	General function prediction only	Metallo-peptidase family M12B Reprolysin-like	Developmental protein eyes absent OS=Drosophila melanogaster OX=7227 GN=eya PE=1 SV=1	O	Posttranslational modification, protein turnover, chaperones	venom metalloproteinase 3-like [Limulus polyphemus]
evm.TU.Hic_chr_8.142	1929	1488	2154	530	452	1022	10.5135	8.33147	11.5264	3.00531	2.58866	5.68015	0.00367771	-1.21476	down	--	--	Molecular Function: calcium ion binding (GO:0005509);;	K23342|2.5e-280|hst:105189278|K23342 fibrillin 2/3 | (RefSeq) fibrillin-2 isoform X1	--	[T]	Signal transduction mechanisms	Calcium-binding EGF domain	--	T	Signal transduction mechanisms	fibrillin-2-like, partial [Limulus polyphemus]
evm.TU.Hic_chr_2.216	87	59	99	17	11	4	2.97973	2.0784	3.35597	0.585807	0.370387	0.112461	0.000560939	-2.6376	down	--	--	Molecular Function: DNA-binding transcription factor activity (GO:0003700);; Cellular Component: nucleus (GO:0005634);; Molecular Function: sequence-specific DNA binding (GO:0043565);;	K09397|2.4e-60|myi:110445129|K09397 forkhead box protein D | (RefSeq) forkhead box protein D3-like	--	[K]	Transcription	Forkhead domain	Fork head domain-containing protein FD3 OS=Drosophila melanogaster OX=7227 GN=fd59A PE=2 SV=2	K	Transcription	forkhead box protein D3-like [Limulus polyphemus]
evm.TU.Hic_chr_8.1061	747	1527	1125	3114	2138	4581	35.5184	74.669	52.5415	154.326	106.886	222.347	2.22e-05	1.79218	up	--	--	Molecular Function: calcium ion binding (GO:0005509);;	K18584|3.1e-49|dpte:113795917|K18584 actin-related protein 3 | (RefSeq) actin-related protein 3-like	--	[TU]	Signal transduction mechanisms;; Intracellular trafficking, secretion, and vesicular transport	EF hand	--	--	--	calumenin-like [Limulus polyphemus]
evm.TU.Hic_chr_8.1563	328	349	254	795	643	417	12.0266	13.1542	9.13512	30.4029	24.7841	15.5919	0.00115058	1.29547	up	--	--	--	--	--	--	--	--	--	--	--	uncharacterized protein LOC106473463, partial [Limulus polyphemus]
evm.TU.Hic_chr_1.622	534	363	362	860	616	853	5.93756	4.1462	3.94671	9.96458	7.1997	9.67522	0.000131912	1.17732	up	--	--	Biological Process: ubiquitin-dependent protein catabolic process (GO:0006511);; Biological Process: protein deubiquitination (GO:0016579);; Molecular Function: thiol-dependent ubiquitinyl hydrolase activity (GO:0036459);;	K11857|0.0e+00|zne:110838196|K11857 ubiquitin carboxyl-terminal hydrolase 47 [EC:3.4.19.12] | (RefSeq) ubiquitin carboxyl-terminal hydrolase 47-like isoform X1	--	[O]	Posttranslational modification, protein turnover, chaperones	Ubiquitin carboxyl-terminal hydrolase	Ubiquitin carboxyl-terminal hydrolase 47 OS=Drosophila melanogaster OX=7227 GN=Usp47 PE=1 SV=2	O	Posttranslational modification, protein turnover, chaperones	ubiquitin carboxyl-terminal hydrolase 47-like isoform X1 [Limulus polyphemus]
evm.TU.Hic_chr_13.818	313	386	266	734	470	664	2.40236	3.04965	2.00468	5.87821	3.79756	5.20749	0.00022811	1.23767	up	--	--	Molecular Function: RNA binding (GO:0003723);; Cellular Component: mitochondrion (GO:0005739);; Biological Process: regulation of protein kinase A signaling (GO:0010738);; Cellular Component: integral component of membrane (GO:0016021);; Molecular Function: kinase activity (GO:0016301);; Molecular Function: protein kinase A regulatory subunit binding (GO:0034237);;	K16518|3.1e-91|zne:110829398|K16518 A-kinase anchor protein 1, mitochondrial | (RefSeq) uncharacterized protein LOC110829398	--	[T]	Signal transduction mechanisms	Tudor domain	KH domain-containing protein akap-1 OS=Caenorhabditis elegans OX=6239 GN=akap-1 PE=3 SV=2	T	Signal transduction mechanisms	uncharacterized protein LOC106471261 isoform X1 [Limulus polyphemus]
evm.TU.Hic_chr_2.1719	176	276	296	1779	2261	948	9.03321	14.5711	14.9325	95.2724	122.174	49.704	2.47e-12	3.02315	up	--	--	Molecular Function: DNA binding (GO:0003677);; Molecular Function: DNA-binding transcription factor activity (GO:0003700);;	K04448|8.0e-68|zne:110827968|K04448 transcription factor AP-1 | (RefSeq) transcription factor AP-1	MAPK signaling pathway - fly (ko04013);; Mitophagy - animal (ko04137);; Apoptosis - fly (ko04214);; Wnt signaling pathway (ko04310);; Toll and Imd signaling pathway (ko04624)	[K]	Transcription	Jun-like transcription factor	Transcription factor AP-1 OS=Drosophila melanogaster OX=7227 GN=Jra PE=1 SV=2	K	Transcription	transcription factor AP-1-like [Limulus polyphemus]
NewGene_19660	410	382	279	1134	869	769	2.42108	2.31705	1.88649	7.36986	5.58831	4.75208	6.75e-08	1.6702	up	--	--	Cellular Component: integral component of membrane (GO:0016021);;	K15121|7.50e-139|isc:IscW_ISCW023734|K15121 solute carrier family 25, member 44 | (RefSeq) folate carrier protein, putative	--	[C]	Energy production and conversion	Mitochondrial carrier protein	Mitochondrial substrate carrier family protein M OS=Dictyostelium discoideum OX=44689 GN=mcfM PE=3 SV=1	C	Energy production and conversion	solute carrier family 25 member 44-like [Limulus polyphemus]
evm.TU.Hic_chr_9.1521	94	104	143	35	20	28	4.80025	5.46325	7.24337	1.85333	1.03355	1.44415	0.00128481	-1.76394	down	--	--	Molecular Function: nucleic acid binding (GO:0003676);; Biological Process: DNA integration (GO:0015074);;	K00665|1.7e-06|lhu:105676185|K00665 fatty acid synthase, animal type [EC:2.3.1.85] | (RefSeq) LOW QUALITY PROTEIN: fatty acid synthase-like	Fatty acid biosynthesis (ko00061);; Fatty acid metabolism (ko01212)	[R]	General function prediction only	GAG-pre-integrase domain	--	L	Replication, recombination and repair	Retrovirus-related Pol polyprotein from transposon TNT 1-94 [Stylophora pistillata]
NewGene_14702	357	611	387	2727	1807	1146	3.27075	10.1108	3.62464	27.3945	29.1734	17.1108	8.05e-08	2.36509	up	[O]	Posttranslational modification, protein turnover, chaperones	Molecular Function: serine-type endopeptidase activity (GO:0004252);; Biological Process: proteolysis (GO:0006508);;	K23440|6.27e-95|isc:IscW_ISCW002695|K23440 serine protease 56 [EC:3.4.21.-] | (RefSeq) secreted salivary gland peptide, putative	--	[E]	Amino acid transport and metabolism	Trypsin	Proclotting enzyme OS=Tachypleus tridentatus OX=6853 PE=1 SV=1	O	Posttranslational modification, protein turnover, chaperones	uncharacterized protein LOC106462208 [Limulus polyphemus]
evm.TU.Hic_chr_3.1750	67	30	31	7	6	2	1.2756	0.589881	0.582932	0.140043	0.111999	0.034845	0.00478569	-2.77649	down	--	--	Biological Process: eye development (GO:0001654);; Biological Process: establishment of planar polarity (GO:0001736);; Biological Process: morphogenesis of a polarized epithelium (GO:0001738);; Biological Process: compound eye morphogenesis (GO:0001745);; Biological Process: compound eye photoreceptor cell differentiation (GO:0001751);; Biological Process: compound eye photoreceptor fate commitme…	K10104|9.1e-26|adf:107346719|K10104 ficolin | (RefSeq) ficolin-2-like	--	[R]	General function prediction only	Fibrinogen beta and gamma chains, C-terminal globular domain	Fibrinogen-like protein A OS=Apostichopus parvimensis OX=1902835 PE=2 SV=1	S	Function unknown	protein scabrous-like [Limulus polyphemus]
evm.TU.Hic_chr_7.8	170	112	110	310	304	249	6.02419	4.06285	3.82139	11.4772	11.3439	9.00882	3.93e-05	1.43586	up	[J]	Translation, ribosomal structure and biogenesis	Molecular Function: transferase activity (GO:0016740);; Biological Process: peptidyl-diphthamide biosynthetic process from peptidyl-histidine (GO:0017183);;	K07561|2.4e-150|zne:110834467|K07561 2-(3-amino-3-carboxypropyl)histidine synthase [EC:2.5.1.108] | (RefSeq) 2-(3-amino-3-carboxypropyl)histidine synthase subunit 1	--	[J]	Translation, ribosomal structure and biogenesis	Putative diphthamide synthesis protein	2-(3-amino-3-carboxypropyl)histidine synthase subunit 1 OS=Nematostella vectensis OX=45351 GN=dph1 PE=3 SV=1	J	Translation, ribosomal structure and biogenesis	2-(3-amino-3-carboxypropyl)histidine synthase subunit 1-like [Limulus polyphemus]
evm.TU.Hic_chr_4.539	479	399	347	597	663	729	4.36799	3.74022	3.1079	5.68063	6.35868	6.78888	5.05e-05	0.984376	up	--	--	Molecular Function: molecular_function (GO:0003674);; Molecular Function: guanyl-nucleotide exchange factor activity (GO:0005085);; Molecular Function: Ras guanyl-nucleotide exchange factor activity (GO:0005088);; Molecular Function: binding (GO:0005488);; Molecular Function: protein binding (GO:0005515);; Cellular Component: cellular_component (GO:0005575);; Cellular Component: intracellular (GO…	K20131|1.7e-21|spis:111347415|K20131 Rab5 GDP/GTP exchange factor | (RefSeq) rab5 GDP/GTP exchange factor-like isoform X1	--	[U]	Intracellular trafficking, secretion, and vesicular transport	Vacuolar sorting protein 9 (VPS9) domain	Receptor-mediated endocytosis protein 6 homolog OS=Drosophila melanogaster OX=7227 GN=CG1657 PE=1 SV=2	U	Intracellular trafficking, secretion, and vesicular transport	GTPase-activating protein and VPS9 domain-containing protein 1-like isoform X1 [Limulus polyphemus]
evm.TU.Hic_chr_7.1059	357	278	218	401	421	514	10.9401	8.75868	6.54067	12.7969	13.5593	16.0604	0.00284138	0.934344	up	[E]	Amino acid transport and metabolism	Molecular Function: tRNA binding (GO:0000049);; Cellular Component: cytoplasm (GO:0005737);; Biological Process: translation (GO:0006412);; Molecular Function: transferase activity, transferring selenium-containing groups (GO:0016785);; Biological Process: selenocysteinyl-tRNA(Sec) biosynthetic process (GO:0097056);;	K03341|5.1e-176|lak:106175914|K03341 O-phospho-L-seryl-tRNASec:L-selenocysteinyl-tRNA synthase [EC:2.9.1.2] | (RefSeq) O-phosphoseryl-tRNA(Sec) selenium transferase isoform X1	Selenocompound metabolism (ko00450);; Aminoacyl-tRNA biosynthesis (ko00970)	[J]	Translation, ribosomal structure and biogenesis	O-phosphoseryl-tRNA(Sec) selenium transferase, SepSecS	O-phosphoseryl-tRNA(Sec) selenium transferase OS=Dictyostelium discoideum OX=44689 GN=sepsecs PE=3 SV=1	J	Translation, ribosomal structure and biogenesis	O-phosphoseryl-tRNA(Sec) selenium transferase-like isoform X1 [Limulus polyphemus]
evm.TU.Hic_chr_8.548	402	236	450	39	21	71	5.74761	3.45573	6.30612	0.572751	0.309096	1.02801	1.67e-07	-2.79325	down	[R]	General function prediction only	Cellular Component: integral component of membrane (GO:0016021);;	K05030|7.9e-142|lak:106151713|K05030 calcium-activated chloride channel regulator 3/4 | (RefSeq) calcium-activated chloride channel regulator 3A-1	--	--	--	Calcium-activated chloride channel N terminal	--	S	Function unknown	epithelial chloride channel protein-like [Limulus polyphemus]
evm.TU.Hic_chr_7.582	206	209	194	386	592	489	0.962333	1.00237	0.890204	1.88098	2.91158	2.33244	8.9e-08	1.54947	up	--	--	Molecular Function: phosphatidylinositol phospholipase C activity (GO:0004435);; Molecular Function: guanyl-nucleotide exchange factor activity (GO:0005085);; Molecular Function: protein binding (GO:0005515);; Biological Process: signal transduction (GO:0007165);; Biological Process: small GTPase mediated signal transduction (GO:0007264);; Cellular Component: integral component of membrane (GO:00…	K05860|0.0e+00|zne:110832898|K05860 phosphatidylinositol phospholipase C, epsilon [EC:3.1.4.11] | (RefSeq) 1-phosphatidylinositol 4,5-bisphosphate phosphodiesterase epsilon-1-like	Inositol phosphate metabolism (ko00562);; Phosphatidylinositol signaling system (ko04070)	--	--	Phosphatidylinositol-specific phospholipase C, X domain	1-phosphatidylinositol 4,5-bisphosphate phosphodiesterase epsilon-1 OS=Caenorhabditis elegans OX=6239 GN=plc-1 PE=1 SV=1	I	Lipid transport and metabolism	uncharacterized protein LOC111634715 isoform X2 [Centruroides sculpturatus]
evm.TU.Hic_chr_3.876	579	571	535	1087	1035	936	9.17929	9.30747	8.33512	17.964	17.2549	15.1603	3.54e-07	1.14709	up	--	--	Molecular Function: ATP binding (GO:0005524);; Molecular Function: kinase activity (GO:0016301);; Biological Process: phosphatidylinositol phosphorylation (GO:0046854);; Biological Process: phosphatidylinositol-mediated signaling (GO:0048015);;	K00914|0.0e+00|isc:IscW_ISCW008679|K00914 phosphatidylinositol 3-kinase [EC:2.7.1.137] | (RefSeq) phosphatidylinositol 3-kinase class, putative	Inositol phosphate metabolism (ko00562);; Phosphatidylinositol signaling system (ko04070);; Autophagy - other (ko04136);; Autophagy - animal (ko04140);; Phagosome (ko04145)	[TU]	Signal transduction mechanisms;; Intracellular trafficking, secretion, and vesicular transport	Phosphoinositide 3-kinase family, accessory domain (PIK domain)	Phosphatidylinositol 3-kinase VPS34-like OS=Dictyostelium discoideum OX=44689 GN=pikE PE=3 SV=2	G	Carbohydrate transport and metabolism	phosphatidylinositol 3-kinase catalytic subunit type 3-like [Limulus polyphemus]
evm.TU.Hic_chr_12.494	368	372	585	162	160	198	27.3999	28.4662	42.7519	12.5549	12.5046	15.0131	0.00574785	-1.08307	down	--	--	Cellular Component: Golgi membrane (GO:0000139);; Molecular Function: molecular_function (GO:0003674);; Molecular Function: catalytic activity (GO:0003824);; Cellular Component: cellular_component (GO:0005575);; Cellular Component: intracellular (GO:0005622);; Cellular Component: obsolete cell (GO:0005623);; Cellular Component: cytoplasm (GO:0005737);; Cellular Component: Golgi apparatus (GO:0005…	K14464|4.1e-31|isc:IscW_ISCW004236|K14464 alpha-1,3-fucosyltransferase [EC:2.4.1.-] | (RefSeq) fucosyltransferase, putative	Various types of N-glycan biosynthesis (ko00513)	[GE]	Carbohydrate transport and metabolism;; Amino acid transport and metabolism	Fucosyltransferase, N-terminal	Alpha-(1,3)-fucosyltransferase fut-6 OS=Caenorhabditis elegans OX=6239 GN=fut-6 PE=1 SV=1	G	Carbohydrate transport and metabolism	alpha-(1,3)-fucosyltransferase C-like [Limulus polyphemus]
evm.TU.Hic_chr_13.2749	260	243	127	743	530	605	2.71577	2.60566	1.30463	8.095	5.81851	6.45541	4.26e-07	1.87484	up	[J]	Translation, ribosomal structure and biogenesis	Molecular Function: glutamate-tRNA ligase activity (GO:0004818);; Molecular Function: proline-tRNA ligase activity (GO:0004827);; Molecular Function: ATP binding (GO:0005524);; Cellular Component: cytoplasm (GO:0005737);; Biological Process: glutamyl-tRNA aminoacylation (GO:0006424);; Biological Process: prolyl-tRNA aminoacylation (GO:0006433);;	K14163|0.0e+00|isc:IscW_ISCW018719|K14163 bifunctional glutamyl/prolyl-tRNA synthetase [EC:6.1.1.17 6.1.1.15] | (RefSeq) glutamyl-tRNA synthetase, cytoplasmic, putative	Porphyrin and chlorophyll metabolism (ko00860);; Aminoacyl-tRNA biosynthesis (ko00970)	[J]	Translation, ribosomal structure and biogenesis	tRNA synthetases class I (E and Q), catalytic domain	Bifunctional glutamate/proline--tRNA ligase OS=Drosophila melanogaster OX=7227 GN=GluProRS PE=1 SV=2	J	Translation, ribosomal structure and biogenesis	bifunctional glutamate/proline--tRNA ligase-like [Limulus polyphemus]
evm.TU.Hic_chr_11.1232	276	289	87	7	45	34	17.7468	19.0927	5.45402	0.458736	3.02823	2.19333	0.00103911	-2.6346	down	--	--	Molecular Function: nucleic acid binding (GO:0003676);; Biological Process: DNA integration (GO:0015074);;	--	--	[R]	General function prediction only	GAG-pre-integrase domain	--	L	Replication, recombination and repair	Retrovirus-related Pol polyprotein from transposon TNT 1-94 [Stylophora pistillata]
evm.TU.Hic_chr_8.2071	1134	1329	2174	2908	3054	2689	47.8449	57.6274	90.0729	127.794	135.388	115.714	0.00253234	1.16895	up	--	--	Biological Process: protein transport (GO:0015031);;	K19476|1.2e-86|acep:105625635|K19476 vacuolar protein sorting-associated protein IST1 | (RefSeq) IST1 homolog	Endocytosis (ko04144)	[Z]	Cytoskeleton	Regulator of Vps4 activity in the MVB pathway	IST1-like protein OS=Dictyostelium discoideum OX=44689 GN=DDB_G0289029 PE=3 SV=1	Z	Cytoskeleton	IST1 homolog [Limulus polyphemus]
evm.TU.Hic_chr_6.855	212	203	293	35	43	100	4.8802	4.7986	6.63573	0.823676	1.0304	2.34856	0.00171667	-1.74189	down	--	--	Biological Process: reproduction (GO:0000003);; Biological Process: mitotic cell cycle (GO:0000278);; Biological Process: mitotic cytokinesis (GO:0000281);; Biological Process: cell morphogenesis (GO:0000902);; Biological Process: cell morphogenesis involved in differentiation (GO:0000904);; Biological Process: cytokinesis (GO:0000910);; Biological Process: eye development (GO:0001654);; Biologic…	K16733|7.3e-146|lak:106157762|K16733 Rac GTPase-activating protein 1 | (RefSeq) rac GTPase-activating protein 1-like	--	[R]	General function prediction only	RhoGAP domain	GTPase-activating protein RacGAP84C OS=Drosophila melanogaster OX=7227 GN=RacGAP84C PE=2 SV=1	T	Signal transduction mechanisms	rac GTPase-activating protein 1-like [Limulus polyphemus]
evm.TU.Hic_chr_7.795	194	107	111	618	468	580	3.79006	2.1393	2.12975	12.6102	9.62947	11.6004	5.54e-12	2.31133	up	--	--	Molecular Function: nucleic acid binding (GO:0003676);; Molecular Function: RNA-directed DNA polymerase activity (GO:0003964);; Molecular Function: RNA-DNA hybrid ribonuclease activity (GO:0004523);; Biological Process: superoxide metabolic process (GO:0006801);; Molecular Function: metal ion binding (GO:0046872);;	K04565|6.0e-06|bmor:692639|K04565 superoxide dismutase, Cu-Zn family [EC:1.15.1.1] | (RefSeq) SOD, inx2; Cu/Zn superoxide dismutase	Peroxisome (ko04146);; Longevity regulating pathway - multiple species (ko04213)	[P]	Inorganic ion transport and metabolism	Copper/zinc superoxide dismutase (SODC)	Superoxide dismutase [Cu-Zn] 5 OS=Dictyostelium discoideum OX=44689 GN=sodE PE=3 SV=1	S	Function unknown	uncharacterized protein LOC106461508 [Limulus polyphemus]
evm.TU.Hic_chr_7.1750	171	220	237	44	19	86	4.59921	6.0608	6.2493	1.22772	0.531641	2.34005	0.00496962	-1.82395	down	--	--	Biological Process: multicellular organism development (GO:0007275);; Cellular Component: integral component of membrane (GO:0016021);; Molecular Function: Wnt-activated receptor activity (GO:0042813);;	K02432|2.4e-222|isc:IscW_ISCW004077|K02432 frizzled 1/7 | (RefSeq) frizzled, putative	mTOR signaling pathway (ko04150);; Wnt signaling pathway (ko04310)	[T]	Signal transduction mechanisms	Frizzled/Smoothened family membrane region	Frizzled OS=Drosophila melanogaster OX=7227 GN=fz PE=1 SV=1	T	Signal transduction mechanisms	frizzled-2-like [Limulus polyphemus]
evm.TU.Hic_chr_6.1807	270	193	193	311	321	353	1.78684	1.31377	1.25442	2.14499	2.22941	2.38383	0.00356977	0.873579	up	[O]	Posttranslational modification, protein turnover, chaperones	Molecular Function: 1-phosphatidylinositol-3-phosphate 5-kinase activity (GO:0000285);; Molecular Function: molecular_function (GO:0003674);; Molecular Function: catalytic activity (GO:0003824);; Molecular Function: binding (GO:0005488);; Molecular Function: ATP binding (GO:0005524);; Cellular Component: cellular_component (GO:0005575);; Cellular Component: intracellular (GO:0005622);; Cellular C…	K00921|0.0e+00|isc:IscW_ISCW016474|K00921 1-phosphatidylinositol-3-phosphate 5-kinase [EC:2.7.1.150] | (RefSeq) FYVE finger-containing phosphoinositide kinase, fyv1, putative	Inositol phosphate metabolism (ko00562);; Phosphatidylinositol signaling system (ko04070);; Phagosome (ko04145)	[T]	Signal transduction mechanisms	Phosphatidylinositol-4-phosphate 5-Kinase	Putative 1-phosphatidylinositol 3-phosphate 5-kinase OS=Drosophila melanogaster OX=7227 GN=fab1 PE=1 SV=2	T	Signal transduction mechanisms	1-phosphatidylinositol 3-phosphate 5-kinase-like, partial [Limulus polyphemus]
evm.TU.Hic_chr_2.1427	7879	8057	12119	3679	4299	4237	501.518	526.962	757.32	243.883	287.469	275.068	0.00411941	-0.93009	down	--	--	--	--	--	--	--	--	--	--	--	uncharacterized protein LOC106468803 [Limulus polyphemus]
evm.TU.Hic_chr_13.1154	416	644	653	1566	973	1381	18.2573	29.0307	28.103	71.5579	44.8424	61.7912	5.75e-05	1.46706	up	--	--	Cellular Component: nucleolus (GO:0005730);;	K11433|1.2e-19|cfo:112637862|K11433 [histone H3]-lysine36 N-dimethyltransferase SETMAR [EC:2.1.1.357] | (RefSeq) histone-lysine N-methyltransferase SETMAR-like	Lysine degradation (ko00310)	--	--	--	--	K	Transcription	histone-lysine N-methyltransferase SETMAR-like, partial [Limulus polyphemus]
evm.TU.Hic_chr_2.457	8	10	30	70	136	96	0.204259	0.264153	0.786545	1.98891	3.89619	2.65416	7.91e-05	2.90922	up	--	--	Molecular Function: DNA-binding transcription factor activity (GO:0003700);;	K12114|3.1e-20|aag:5574731|K12114 vrille | (RefSeq) uncharacterized protein LOC5574731	Circadian rhythm - fly (ko04711)	[K]	Transcription	Basic region leucine zipper	--	K	Transcription	nuclear factor interleukin-3-regulated protein-like [Limulus polyphemus]
evm.TU.Hic_chr_11.1348	146	212	214	789	856	585	1.45489	2.18036	2.09918	8.23849	9.01973	5.98123	3.17e-11	2.2447	up	[T]	Signal transduction mechanisms	Molecular Function: protein tyrosine phosphatase activity (GO:0004725);; Cellular Component: integral component of membrane (GO:0016021);;	K05694|0.0e+00|tut:107363654|K05694 receptor-type tyrosine-protein phosphatase beta [EC:3.1.3.48] | (RefSeq) tyrosine-protein phosphatase 10D	--	[T]	Signal transduction mechanisms	Fibronectin type III domain	Tyrosine-protein phosphatase 10D OS=Drosophila melanogaster OX=7227 GN=Ptp10D PE=1 SV=4	T	Signal transduction mechanisms	tyrosine-protein phosphatase 10D-like isoform X1 [Limulus polyphemus]
NewGene_97	2237	2394	1651	801	1154	956	23.4375	25.4282	17.02	8.97398	13.7146	10.2037	0.00685265	-0.822996	down	[E]	Amino acid transport and metabolism	Molecular Function: D-amino-acid oxidase activity (GO:0003884);; Biological Process: D-amino acid metabolic process (GO:0046416);; Molecular Function: FAD binding (GO:0071949);;	K00272|5.95e-111|aag:5576648|K00272 D-aspartate oxidase [EC:1.4.3.1] | (RefSeq) D-aspartate oxidase	Alanine, aspartate and glutamate metabolism (ko00250);; Peroxisome (ko04146)	[E]	Amino acid transport and metabolism	FAD dependent oxidoreductase	D-amino-acid oxidase OS=Caenorhabditis elegans OX=6239 GN=daao-1 PE=1 SV=2	E	Amino acid transport and metabolism	D-aspartate oxidase-like [Limulus polyphemus]
evm.TU.Hic_chr_8.1813	128	121	200	419	422	1115	13.6137	13.2489	20.9592	46.5333	47.3533	121.423	2.26e-06	2.3677	up	--	--	Biological Process: fatty acid biosynthetic process (GO:0006633);; Cellular Component: integral component of membrane (GO:0016021);; Molecular Function: 3-oxo-arachidoyl-CoA synthase activity (GO:0102336);; Molecular Function: 3-oxo-cerotoyl-CoA synthase activity (GO:0102337);; Molecular Function: 3-oxo-lignoceronyl-CoA synthase activity (GO:0102338);; Molecular Function: very-long-chain 3-ketoac…	K10249|5.6e-27|cmk:103182793|K10249 elongation of very long chain fatty acids protein 4 [EC:2.3.1.199] | (RefSeq) elongation of very long chain fatty acids protein 4-like	Fatty acid elongation (ko00062);; Biosynthesis of unsaturated fatty acids (ko01040);; Fatty acid metabolism (ko01212)	[I]	Lipid transport and metabolism	GNS1/SUR4 family	Elongation of very long chain fatty acids protein OS=Drosophila melanogaster OX=7227 GN=ELOVL PE=2 SV=2	I	Lipid transport and metabolism	elongation of very long chain fatty acids protein 4-like [Limulus polyphemus]
evm.TU.Hic_chr_2.1109	131	174	180	885	846	306	2.31664	3.1478	3.11286	16.3151	15.732	5.52097	3.01e-06	2.36679	up	--	--	--	--	--	--	--	--	--	--	--	uncharacterized protein LOC106469392 [Limulus polyphemus]
NewGene_3635	1087	1036	747	1293	1532	1735	54.5934	53.4682	36.8076	67.6693	80.8402	88.9197	0.000252452	0.951774	up	--	--	--	--	--	--	--	--	--	--	--	uncharacterized protein LOC106470534, partial [Limulus polyphemus]
evm.TU.Hic_chr_6.1312	1881	1041	1222	401	486	738	17.7269	10.0798	11.3052	3.93393	4.80882	7.08892	0.0059093	-1.07117	down	[Q]	Secondary metabolites biosynthesis, transport and catabolism	Molecular Function: calcium ion binding (GO:0005509);; Cellular Component: plasma membrane (GO:0005886);; Biological Process: homophilic cell adhesion via plasma membrane adhesion molecules (GO:0007156);; Cellular Component: integral component of membrane (GO:0016021);;	K16500|0.0e+00|tut:107362763|K16500 protocadherin-15 | (RefSeq) cadherin-99C-like	--	[S]	Function unknown	Cadherin domain	Cadherin-99C OS=Drosophila melanogaster OX=7227 GN=Cad99C PE=1 SV=2	S	Function unknown	cadherin-99C [Ixodes scapularis]
evm.TU.Hic_chr_7.274	258	199	224	59	67	101	5.17693	4.11018	4.41184	1.23193	1.41051	2.05301	0.000682256	-1.31073	down	--	--	Biological Process: cell morphogenesis (GO:0000902);; Biological Process: cell morphogenesis involved in differentiation (GO:0000904);; Molecular Function: molecular_function (GO:0003674);; Molecular Function: binding (GO:0005488);; Molecular Function: protein binding (GO:0005515);; Cellular Component: cellular_component (GO:0005575);; Cellular Component: intracellular (GO:0005622);; Cellular Com…	K21952|2.6e-86|isc:IscW_ISCW018235|K21952 CASK-interacting protein | (RefSeq) ankyrin repeat-containing protein	--	[R]	General function prediction only	SAM domain (Sterile alpha motif)	--	S	Function unknown	uncharacterized protein LOC106478222, partial [Limulus polyphemus]
evm.TU.Hic_chr_7.710	1935	1386	844	422	586	455	50.9506	37.5064	21.8212	11.5568	16.2146	12.1974	0.00242979	-1.20819	down	[T]	Signal transduction mechanisms	Molecular Function: ATP binding (GO:0005524);; Molecular Function: kinase activity (GO:0016301);;	K22579|5.6e-25|aqu:100633750|K22579 rifampicin phosphotransferase [EC:2.7.9.6] | (RefSeq) uncharacterized protein LOC100633750	--	--	--	PEP-utilising enzyme, mobile domain	--	G	Carbohydrate transport and metabolism	uncharacterized protein LOC106478695 [Limulus polyphemus]
evm.TU.Hic_chr_9.1996	251	179	140	770	511	255	5.28803	3.85754	2.89002	16.8873	11.3072	5.47645	0.00118254	1.74775	up	--	--	--	K11433|3.5e-24|soc:105206723|K11433 [histone H3]-lysine36 N-dimethyltransferase SETMAR [EC:2.1.1.357] | (RefSeq) protein GVQW3-like	Lysine degradation (ko00310)	--	--	Phosphatase-1 catalytic subunit binding region	--	--	--	uncharacterized protein LOC106465979 [Limulus polyphemus]
NewGene_14923	77	35	101	106	206	254	0.676536	0.311229	0.874483	0.974833	1.92007	2.29588	0.00786665	1.67028	up	--	--	--	--	--	--	--	--	--	--	--	uncharacterized protein LOC111085780 isoform X1 [Limulus polyphemus]
evm.TU.Hic_chr_10.544	696	621	481	234	242	319	8.12231	7.44422	5.50852	2.83687	2.95763	3.79244	0.0025653	-0.894682	down	[I]	Lipid transport and metabolism	Molecular Function: O-acyltransferase activity (GO:0008374);; Biological Process: cellular lipid metabolic process (GO:0044255);;	K00629|1.7e-162|aplc:110983363|K00629 glycerol-3-phosphate O-acyltransferase 1/2 [EC:2.3.1.15] | (RefSeq) glycerol-3-phosphate acyltransferase 1, mitochondrial-like isoform X1	Glycerolipid metabolism (ko00561);; Glycerophospholipid metabolism (ko00564)	[I]	Lipid transport and metabolism	Acyltransferase	Probable glycerol-3-phosphate acyltransferase, mitochondrial OS=Caenorhabditis elegans OX=6239 GN=acl-6 PE=3 SV=1	I	Lipid transport and metabolism	glycerol-3-phosphate acyltransferase 1, mitochondrial-like [Limulus polyphemus]
evm.TU.Hic_chr_11.1167	314	231	336	108	102	137	11.225	8.49182	11.8151	4.00197	3.82635	4.99786	0.00348514	-1.06922	down	--	--	Molecular Function: DNA binding (GO:0003677);; Cellular Component: nucleus (GO:0005634);; Biological Process: regulation of transcription, DNA-templated (GO:0006355);; Biological Process: multicellular organism development (GO:0007275);; Molecular Function: sequence-specific DNA binding (GO:0043565);;	K09452|6.1e-53|nvl:108561463|K09452 homeobox protein aristaless-related | (RefSeq) homeobox protein aristaless-like isoform X1	--	[R]	General function prediction only	Homeodomain	Homeobox protein aristaless OS=Drosophila melanogaster OX=7227 GN=al PE=1 SV=2	K	Transcription	homeobox protein ARX-like isoform X1 [Limulus polyphemus]
evm.TU.Hic_chr_8.1012	250	237	137	879	503	599	7.19709	7.0296	3.88023	26.4247	15.2584	17.6242	4.26e-07	1.96734	up	[P]	Inorganic ion transport and metabolism	Molecular Function: cation transmembrane transporter activity (GO:0008324);; Cellular Component: integral component of membrane (GO:0016021);;	K15122|1.8e-163|zne:110833452|K15122 solute carrier family 41 | (RefSeq) solute carrier family 41 member 1-like	--	[P]	Inorganic ion transport and metabolism	Divalent cation transporter	--	P	Inorganic ion transport and metabolism	solute carrier family 41 member 1-like [Limulus polyphemus]
evm.TU.Hic_chr_3.644	16	19	46	160	131	113	0.342891	0.421982	1.00548	3.73237	3.08737	2.58147	2.09e-05	2.58723	up	[R]	General function prediction only	Molecular Function: GTPase activity (GO:0003924);; Molecular Function: GTP binding (GO:0005525);;	K07911|1.4e-27|nve:5516968|K07911 Ras-related protein Rab-20 | (RefSeq) ras-related protein Rab-20	--	[U]	Intracellular trafficking, secretion, and vesicular transport	Fibrinogen binding protein	Ras-related protein Rab-7B OS=Dictyostelium discoideum OX=44689 GN=rab7B PE=3 SV=1	U	Intracellular trafficking, secretion, and vesicular transport	ras-related protein Rab-20-like, partial [Limulus polyphemus]
NewGene_389	1848	952	1571	2940	3284	4219	13.7545	7.28056	11.4778	22.7903	25.6774	32.0308	3.09e-06	1.53541	up	--	--	Biological Process: intracellular signal transduction (GO:0035556);;	K04695|1.67e-52|lak:106154562|K04695 suppressor of cytokine signaling 2 | (RefSeq) suppressor of cytokine signaling 2	--	[T]	Signal transduction mechanisms	SOCS box	--	T	Signal transduction mechanisms	suppressor of cytokine signaling 2-like [Limulus polyphemus]
evm.TU.Hic_chr_10.383	307	167	194	25	66	12	10.233	5.71039	6.34516	0.861055	2.30289	0.399785	0.00103634	-2.38636	down	[JO]	Translation, ribosomal structure and biogenesis;; Posttranslational modification, protein turnover, chaperones	Molecular Function: procollagen-proline 4-dioxygenase activity (GO:0004656);; Molecular Function: iron ion binding (GO:0005506);; Cellular Component: endoplasmic reticulum (GO:0005783);; Molecular Function: oxidoreductase activity, acting on single donors with incorporation of molecular oxygen, incorporation of two atoms of oxygen (GO:0016702);; Molecular Function: L-ascorbic acid binding (GO:003…	K00472|1.9e-129|tut:107368787|K00472 prolyl 4-hydroxylase [EC:1.14.11.2] | (RefSeq) prolyl 4-hydroxylase subunit alpha-2-like	Arginine and proline metabolism (ko00330)	[E]	Amino acid transport and metabolism	Prolyl 4-Hydroxylase alpha-subunit, N-terminal region	Prolyl 4-hydroxylase subunit alpha-2 OS=Caenorhabditis elegans OX=6239 GN=phy-2 PE=1 SV=1	E	Amino acid transport and metabolism	prolyl 4-hydroxylase subunit alpha-1-like [Limulus polyphemus]
evm.TU.Hic_chr_8.850	230	179	332	29	40	68	6.57628	5.27196	9.35183	0.838449	1.20037	1.96889	1.66e-05	-2.1794	down	--	--	--	K14258|5.5e-19|dpx:DAPPUDRAFT_325252|K14258 facilitated trehalose transporter | (RefSeq) hypothetical protein	--	[R]	General function prediction only	Arrestin (or S-antigen), C-terminal domain	--	S	Function unknown	arrestin domain-containing protein 4-like [Limulus polyphemus]
evm.TU.Hic_chr_6.53	721	622	773	1649	1473	1296	18.1948	16.1158	19.1424	43.3561	39.0632	33.379	2.35e-07	1.34817	up	--	--	Molecular Function: DNA binding (GO:0003677);; Molecular Function: DNA-binding transcription factor activity (GO:0003700);; Cellular Component: nucleus (GO:0005634);; Cellular Component: transcription regulator complex (GO:0005667);; Cellular Component: cytoplasm (GO:0005737);; Biological Process: transforming growth factor beta receptor signaling pathway (GO:0007179);;	K04676|8.0e-208|isc:IscW_ISCW010869|K04676 mothers against decapentaplegic homolog 1 | (RefSeq) conserved hypothetical protein	TGF-beta signaling pathway (ko04350)	[TK]	Signal transduction mechanisms;; Transcription	MH2 domain	Protein mothers against dpp OS=Drosophila melanogaster OX=7227 GN=Mad PE=1 SV=1	K	Transcription	mothers against decapentaplegic homolog 5-like isoform X1 [Limulus polyphemus]
NewGene_13772	433	350	452	99	171	188	7.83516	5.98428	7.5981	1.82976	3.07895	3.52067	0.00288923	-1.16036	down	--	--	Molecular Function: G protein-coupled receptor activity (GO:0004930);; Cellular Component: integral component of membrane (GO:0016021);;	K04286|2.01e-71|mpha:105836890|K04286 melatonin receptor type 1B | (RefSeq) G-protein coupled receptor moody isoform X1	Neuroactive ligand-receptor interaction (ko04080)	[R]	General function prediction only	7 transmembrane receptor (rhodopsin family)	G-protein coupled receptor moody OS=Drosophila melanogaster OX=7227 GN=moody PE=2 SV=2	T	Signal transduction mechanisms	G-protein coupled receptor moody-like [Limulus polyphemus]
evm.TU.Hic_chr_10.875	955	1334	883	2393	1990	1982	97.2235	139.551	88.2626	253.726	212.888	205.85	9.3e-06	1.29133	up	--	--	Molecular Function: calcium ion binding (GO:0005509);;	K12757|2.4e-60|clec:106664184|K12757 myosin regulatory light chain 12 | (RefSeq) myosin regulatory light chain sqh isoform X1	--	[Z]	Cytoskeleton	EF-hand domain	Myosin regulatory light chain sqh OS=Drosophila melanogaster OX=7227 GN=sqh PE=1 SV=1	Z	Cytoskeleton	myosin regulatory light chain 12A-like [Limulus polyphemus]
evm.TU.Hic_cluster_2.1051	5	26	25	59	164	551	0.148705	0.844065	0.764455	1.97052	5.54317	18.1402	1.07e-05	4.00121	up	--	--	--	--	--	--	--	Tetratricopeptide repeat	--	--	--	uncharacterized protein LOC106458245 [Limulus polyphemus]
evm.TU.Hic_chr_13.2288	891	969	885	1313	1439	1343	18.6079	20.8039	18.148	28.5689	31.5903	28.6072	5.75e-05	0.859306	up	--	--	Molecular Function: protein disulfide isomerase activity (GO:0003756);; Cellular Component: endoplasmic reticulum (GO:0005783);; Molecular Function: oxidoreductase activity, acting on a sulfur group of donors, disulfide as acceptor (GO:0016671);; Biological Process: oxidation-reduction process (GO:0055114);;	K10976|2.8e-74|lak:106161318|K10976 ERO1-like protein beta [EC:1.8.4.-] | (RefSeq) ERO1-like protein beta isoform X1	Protein processing in endoplasmic reticulum (ko04141)	[OU]	Posttranslational modification, protein turnover, chaperones;; Intracellular trafficking, secretion, and vesicular transport	Endoplasmic Reticulum Oxidoreductin 1 (ERO1)	Endoplasmic reticulum oxidoreductin-1 OS=Caenorhabditis elegans OX=6239 GN=ero-1 PE=3 SV=2	--	--	ERO1-like protein alpha, partial [Limulus polyphemus]
evm.TU.Hic_chr_6.1963	1764	1586	1567	3458	3588	1892	79.6913	73.6174	69.535	162.732	170.374	87.1914	0.00198592	1.16099	up	--	--	Molecular Function: sulfotransferase activity (GO:0008146);;	K01025|1.7e-85|isc:IscW_ISCW006639|K01025 sulfotransferase [EC:2.8.2.-] | (RefSeq) sulfotransferase, putative	--	[R]	General function prediction only	Sulfotransferase domain	Luciferin sulfotransferase OS=Photinus pyralis OX=7054 GN=LST PE=1 SV=1	S	Function unknown	sulfotransferase 1C2-like [Limulus polyphemus]
evm.TU.Hic_chr_7.2278	433	300	309	120	157	172	2.10867	1.49819	1.47451	0.605575	0.80253	0.852008	0.00750404	-0.930551	down	--	--	Molecular Function: nucleic acid binding (GO:0003676);; Molecular Function: DNA binding (GO:0003677);; Cellular Component: nucleus (GO:0005634);; Biological Process: regulation of transcription, DNA-templated (GO:0006355);; Molecular Function: zinc ion binding (GO:0008270);; Molecular Function: sequence-specific DNA binding (GO:0043565);;	K09378|0.0e+00|isc:IscW_ISCW017915|K09378 AT-binding transcription factor 1 | (RefSeq) conserved hypothetical protein	--	[R]	General function prediction only	Homeodomain	Zinc finger protein 2 OS=Drosophila melanogaster OX=7227 GN=zfh2 PE=1 SV=2	K	Transcription	zinc finger homeobox protein 3-like isoform X2 [Limulus polyphemus]
evm.TU.Hic_chr_7.496	82	115	69	855	976	1050	6.0855	8.78735	5.03864	66.3467	76.415	79.744	9.66e-41	3.71736	up	--	--	Molecular Function: DNA binding (GO:0003677);; Biological Process: transposition, DNA-mediated (GO:0006313);; Biological Process: DNA integration (GO:0015074);;	K24154|8.6e-13|myi:110455445|K24154 Ufm1-specific protease 1 | (RefSeq) inactive Ufm1-specific protease 1-like	--	--	--	--	Transposable element Tcb1 transposase OS=Caenorhabditis briggsae OX=6238 PE=3 SV=1	S	Function unknown	uncharacterized protein LOC106472206 [Limulus polyphemus]
evm.TU.Hic_chr_6.713	6380	6659	5428	8208	8111	9089	21.4203	22.9722	17.8917	28.6996	28.6096	31.1251	0.000117604	0.743108	up	--	--	Molecular Function: microtubule motor activity (GO:0003777);; Molecular Function: ATP binding (GO:0005524);; Biological Process: microtubule-based movement (GO:0007018);; Cellular Component: dynein complex (GO:0030286);;	K10413|0.0e+00|zne:110828125|K10413 dynein heavy chain 1, cytosolic | (RefSeq) dynein heavy chain, cytoplasmic isoform X1	Phagosome (ko04145)	[Z]	Cytoskeleton	Dynein heavy chain, N-terminal region 1	Dynein heavy chain, cytoplasmic OS=Drosophila melanogaster OX=7227 GN=Dhc64C PE=2 SV=2	Z	Cytoskeleton	dynein heavy chain, cytoplasmic [Parasteatoda tepidariorum]
evm.TU.Hic_chr_9.1179	5628	7148	6958	20199	16535	19162	741.147	967.206	899.605	2770.35	2287.88	2573.99	2.89e-14	1.77927	up	[O]	Posttranslational modification, protein turnover, chaperones	Molecular Function: serine-type endopeptidase activity (GO:0004252);; Cellular Component: extracellular region (GO:0005576);;	K23440|1.4e-31|isc:IscW_ISCW002695|K23440 serine protease 56 [EC:3.4.21.-] | (RefSeq) secreted salivary gland peptide, putative	--	[E]	Amino acid transport and metabolism	Trypsin	Proclotting enzyme OS=Tachypleus tridentatus OX=6853 PE=1 SV=1	O	Posttranslational modification, protein turnover, chaperones	RecName: Full=Proclotting enzyme; Contains: RecName: Full=Proclotting enzyme light chain; Contains: RecName: Full=Proclotting enzyme heavy chain; Flags: Precursor [Tachypleus tridentatus]
NewGene_4351	477	71	174	6	0	10	14.2923	2.03322	5.07841	0.15803	0	0.299776	8.74e-08	-5.202	down	--	--	--	--	--	--	--	--	--	--	--	uncharacterized protein LOC106476130 [Limulus polyphemus]
evm.TU.Hic_chr_3.1620	662	749	948	170	218	339	25.1954	29.305	35.4568	6.71115	8.7062	13.1421	0.000156714	-1.44012	down	[PR]	Inorganic ion transport and metabolism;; General function prediction only	Cellular Component: integral component of membrane (GO:0016021);; Molecular Function: 2 iron, 2 sulfur cluster binding (GO:0051537);; Biological Process: oxidation-reduction process (GO:0055114);;	K14938|2.5e-104|zne:110826966|K14938 cholesterol 7-desaturase [EC:1.14.19.21] | (RefSeq) cholesterol 7-desaturase	Insect hormone biosynthesis (ko00981)	--	--	Rieske [2Fe-2S] domain	Cholesterol 7-desaturase OS=Caenorhabditis elegans OX=6239 GN=daf-36 PE=1 SV=2	P	Inorganic ion transport and metabolism	cholesterol 7-desaturase-like isoform X1 [Limulus polyphemus]
evm.TU.Hic_chr_10.1759	450	726	1040	2738	3109	3512	16.6329	27.5562	37.748	105.467	120.793	132.491	6.13e-10	2.33668	up	[E]	Amino acid transport and metabolism	Molecular Function: aminopeptidase activity (GO:0004177);; Molecular Function: manganese ion binding (GO:0030145);;	K01262|1.1e-88|zne:110838436|K01262 Xaa-Pro aminopeptidase [EC:3.4.11.9] | (RefSeq) probable Xaa-Pro aminopeptidase 3 isoform X1	--	[E]	Amino acid transport and metabolism	Aminopeptidase P, N-terminal domain	Xaa-Pro aminopeptidase 3 OS=Dictyostelium discoideum OX=44689 GN=xpnpep3 PE=2 SV=1	E	Amino acid transport and metabolism	probable Xaa-Pro aminopeptidase 3 [Limulus polyphemus]
evm.TU.Hic_chr_7.2301	124	100	110	1238	1077	537	1.19335	0.987113	1.03763	12.4402	10.9146	5.28421	1.76e-17	3.39692	up	--	--	Biological Process: negative regulation of transcription by RNA polymerase II (GO:0000122);; Biological Process: embryonic axis specification (GO:0000578);; Biological Process: cell morphogenesis (GO:0000902);; Biological Process: cell morphogenesis involved in differentiation (GO:0000904);; Molecular Function: RNA polymerase II transcription regulatory region sequence-specific DNA binding (GO:00…	K20210|5.1e-238|isc:IscW_ISCW009132|K20210 ras-responsive element-binding protein 1 | (RefSeq) ras-responsive element binding protein, putative	--	[R]	General function prediction only	C2H2-type zinc finger	--	K	Transcription	ras-responsive element-binding protein 1-like [Limulus polyphemus]
evm.TU.Hic_chr_7.2896	607	575	395	57349	41245	19985	12.3873	12.0594	7.91868	1219.83	885.038	416.304	2.96e-57	6.54514	up	[G]	Carbohydrate transport and metabolism	Biological Process: cellular glucose homeostasis (GO:0001678);; Molecular Function: hexokinase activity (GO:0004396);; Molecular Function: ATP binding (GO:0005524);; Molecular Function: glucose binding (GO:0005536);; Biological Process: glycolytic process (GO:0006096);;	K00844|5.9e-176|tut:107367269|K00844 hexokinase [EC:2.7.1.1] | (RefSeq) hexokinase-2 isoform X1	Glycolysis / Gluconeogenesis (ko00010);; Fructose and mannose metabolism (ko00051);; Galactose metabolism (ko00052);; Starch and sucrose metabolism (ko00500);; Amino sugar and nucleotide sugar metabolism (ko00520);; Carbon metabolism (ko01200)	[G]	Carbohydrate transport and metabolism	Hexokinase	Hexokinase type 2 OS=Drosophila melanogaster OX=7227 GN=Hex-t2 PE=2 SV=4	G	Carbohydrate transport and metabolism	hexokinase-1-like [Limulus polyphemus]
NewGene_3285	67	52	53	78	160	118	2.37466	1.88686	1.8671	2.89029	6.0176	4.31439	0.00898499	1.33349	up	--	--	--	--	--	--	--	--	--	--	--	protein kinase DC2-like isoform X2 [Limulus polyphemus]
evm.TU.Hic_chr_4.574	577	481	743	135	120	300	4.49687	3.84679	5.68064	1.09226	0.982493	2.37771	0.00302073	-1.44462	down	--	--	Molecular Function: calcium ion binding (GO:0005509);; Biological Process: Notch signaling pathway (GO:0007219);; Biological Process: multicellular organism development (GO:0007275);; Cellular Component: integral component of membrane (GO:0016021);; Biological Process: cell differentiation (GO:0030154);; Biological Process: regulation of developmental process (GO:0050793);;	K02599|6.2e-209|isc:IscW_ISCW007213|K02599 Notch 1 | (RefSeq) LIN-12 protein, putative	Notch signaling pathway (ko04330)	[T]	Signal transduction mechanisms	EGF-like domain	Neurogenic locus Notch protein OS=Drosophila melanogaster OX=7227 GN=N PE=1 SV=3	T	Signal transduction mechanisms	neurogenic locus Notch protein-like [Limulus polyphemus]
evm.TU.Hic_chr_2.240	140	49	59	11	7	18	8.65661	3.07734	3.55583	0.704968	0.440043	1.13488	0.00136587	-2.49236	down	--	--	--	--	--	--	--	--	--	--	--	uncharacterized protein LOC106462229 [Limulus polyphemus]
evm.TU.Hic_chr_1.1715	303	274	162	929	563	541	9.81993	9.12217	5.14684	31.4421	19.2066	17.903	1.61e-05	1.76551	up	[E]	Amino acid transport and metabolism	Cellular Component: integral component of membrane (GO:0016021);; Molecular Function: transmembrane transporter activity (GO:0022857);;	K13780|2.0e-174|dpte:113792810|K13780 solute carrier family 7 (L-type amino acid transporter), member 5 | (RefSeq) large neutral amino acids transporter small subunit 1-like	mTOR signaling pathway (ko04150)	[E]	Amino acid transport and metabolism	Amino acid permease	Amino acid transporter protein 6 OS=Caenorhabditis elegans OX=6239 GN=aat-6 PE=1 SV=2	E	Amino acid transport and metabolism	large neutral amino acids transporter small subunit 2-like [Limulus polyphemus]
evm.TU.Hic_chr_8.1049	17	25	26	175	121	169	0.686244	1.018	1.01924	7.43248	5.18993	7.03695	4.31e-12	3.0484	up	[P]	Inorganic ion transport and metabolism	Cellular Component: endoplasmic reticulum lumen (GO:0005788);; Biological Process: ubiquitin-dependent ERAD pathway (GO:0030433);;	--	--	[Q]	Secondary metabolites biosynthesis, transport and catabolism	--	--	Q	Secondary metabolites biosynthesis, transport and catabolism	LOW QUALITY PROTEIN: FAD-dependent oxidoreductase domain-containing protein 2-like [Limulus polyphemus]
evm.TU.Hic_chr_13.3097	538	327	571	202	168	204	9.10337	5.67697	9.49241	3.54989	2.98459	3.52135	0.00715947	-1.04291	down	--	--	Biological Process: eye development (GO:0001654);; Biological Process: establishment of planar polarity (GO:0001736);; Biological Process: morphogenesis of a polarized epithelium (GO:0001738);; Biological Process: compound eye morphogenesis (GO:0001745);; Biological Process: morphogenesis of an epithelium (GO:0002009);; Cellular Component: cellular_component (GO:0005575);; Cellular Component: int…	K11433|6.9e-38|aec:105150513|K11433 [histone H3]-lysine36 N-dimethyltransferase SETMAR [EC:2.1.1.357] | (RefSeq) histone-lysine N-methyltransferase SETMAR-like	Lysine degradation (ko00310)	--	--	Cell-cycle sustaining, positive selection,	--	S	Function unknown	uncharacterized protein LOC106463311 [Limulus polyphemus]
evm.TU.Hic_chr_12.1955	419	608	301	1448	1374	686	6.98858	10.4208	4.92673	25.1614	24.0876	11.6757	0.000258465	1.70475	up	[S]	Function unknown	Biological Process: reproduction (GO:0000003);; Biological Process: cell morphogenesis (GO:0000902);; Biological Process: cell morphogenesis involved in differentiation (GO:0000904);; Biological Process: oocyte growth (GO:0001555);; Biological Process: embryonic development via the syncytial blastoderm (GO:0001700);; Biological Process: morphogenesis of an epithelium (GO:0002009);; Biological Pro…	K06483|2.5e-91|zne:110835429|K06483 integrin alpha 4 | (RefSeq) integrin alpha-PS3-like isoform X1	ECM-receptor interaction (ko04512)	[W]	Extracellular structures	Integrin alpha	Integrin alpha-PS4 OS=Drosophila melanogaster OX=7227 GN=ItgaPS4 PE=1 SV=2	W	Extracellular structures	integrin alpha-4-like [Limulus polyphemus]
evm.TU.Hic_chr_8.1793	347	465	392	85	161	193	7.92343	10.9216	8.79739	2.00467	3.84982	4.48756	0.00715635	-1.19083	down	--	--	Cellular Component: integral component of membrane (GO:0016021);;	--	--	--	--	PAN domain	--	S	Function unknown	uncharacterized protein LOC111627066 isoform X1 [Centruroides sculpturatus]
evm.TU.Hic_chr_12.263	308	331	262	118	136	142	7.07525	7.79036	5.89278	2.81728	3.27021	3.31872	0.00342635	-0.904151	down	--	--	Molecular Function: DNA binding (GO:0003677);; Cellular Component: nucleus (GO:0005634);;	K09269|5.2e-59|lhu:105668278|K09269 transcription factor SOX5/6/13 (SOX group D) | (RefSeq) transcription factor Sox-5-like isoform X1	--	[K]	Transcription	HMG (high mobility group) box	Transcription factor egl-13 OS=Caenorhabditis elegans OX=6239 GN=egl-13 PE=1 SV=2	K	Transcription	transcription factor Sox-6-like [Limulus polyphemus]
evm.TU.Hic_cluster_3.4	166	160	215	33	44	52	20.8204	20.5908	26.3824	4.20206	5.72337	6.56456	1.73e-05	-1.79957	down	[O]	Posttranslational modification, protein turnover, chaperones	Molecular Function: metalloendopeptidase activity (GO:0004222);; Cellular Component: integral component of membrane (GO:0016021);;	K08635|4.9e-40|zne:110827859|K08635 neprilysin [EC:3.4.24.11] | (RefSeq) endothelin-converting enzyme homolog isoform X1	--	[E]	Amino acid transport and metabolism	Peptidase family M13	Endothelin-converting enzyme homolog OS=Locusta migratoria OX=7004 PE=2 SV=1	E	Amino acid transport and metabolism	endothelin-converting enzyme homolog isoform X4 [Limulus polyphemus]
NewGene_12642	1058	500	1381	119	189	303	21.1938	11.1028	29.1561	2.66083	4.19926	6.13913	0.000144852	-2.0105	down	--	--	Molecular Function: protein binding (GO:0005515);;	--	--	--	--	Leucine rich repeat	--	--	--	leucine-rich repeat-containing protein 4B-like [Limulus polyphemus]
evm.TU.Hic_chr_9.2521	305	363	426	699	628	1091	23.6348	28.8724	32.3788	56.408	51.1343	86.277	4.8e-05	1.40599	up	[J]	Translation, ribosomal structure and biogenesis	Molecular Function: structural constituent of ribosome (GO:0003735);; Cellular Component: ribosome (GO:0005840);; Biological Process: translation (GO:0006412);;	K02867|4.1e-68|fcd:110844980|K02867 large subunit ribosomal protein L11 | (RefSeq) 39S ribosomal protein L11, mitochondrial-like	Ribosome (ko03010)	[J]	Translation, ribosomal structure and biogenesis	Ribosomal protein L11, N-terminal domain	39S ribosomal protein L11, mitochondrial OS=Drosophila melanogaster OX=7227 GN=mRpL11 PE=2 SV=1	J	Translation, ribosomal structure and biogenesis	39S ribosomal protein L11, mitochondrial-like [Limulus polyphemus]
evm.TU.Hic_chr_9.435	511	599	381	835	731	658	21.3111	25.6544	15.6052	36.293	32.0183	28.0072	0.00876501	0.869391	up	--	--	Molecular Function: molecular_function (GO:0003674);; Molecular Function: catalytic activity (GO:0003824);; Cellular Component: cellular_component (GO:0005575);; Cellular Component: intracellular (GO:0005622);; Cellular Component: obsolete cell (GO:0005623);; Cellular Component: cytoplasm (GO:0005737);; Cellular Component: cytosol (GO:0005829);; Biological Process: cellular protein modification p…	K22696|6.9e-45|pcan:112571340|K22696 protein-lysine N-methyltransferase EEF2KMT [EC:2.1.1.-] | (RefSeq) protein-lysine N-methyltransferase EEF2KMT-like isoform X1	--	[R]	General function prediction only	Lysine methyltransferase	Putative uncharacterized protein DDB_G0277003 OS=Dictyostelium discoideum OX=44689 GN=DDB_G0277003 PE=4 SV=2	J	Translation, ribosomal structure and biogenesis	protein-lysine N-methyltransferase EEF2KMT-like isoform X1 [Limulus polyphemus]
evm.TU.Hic_chr_6.414	563	548	414	235	170	268	5.85838	5.85713	4.22788	2.54984	1.85712	2.83837	0.00805961	-0.897047	down	--	--	Cellular Component: ubiquitin ligase complex (GO:0000151);; Molecular Function: molecular_function (GO:0003674);; Molecular Function: DNA-binding transcription factor activity (GO:0003700);; Molecular Function: catalytic activity (GO:0003824);; Molecular Function: ubiquitin-protein transferase activity (GO:0004842);; Cellular Component: cellular_component (GO:0005575);; Cellular Component: intrac…	K10350|1.4e-149|clec:106663898|K10350 Zyg-11 protein homolog | (RefSeq) protein zer-1 homolog	--	[R]	General function prediction only	Ligand-binding domain of nuclear hormone receptor	Protein zer-1 homolog OS=Drosophila melanogaster OX=7227 GN=CG12084 PE=2 SV=2	S	Function unknown	nuclear hormone receptor FTZ-F1 beta-like isoform X1 [Limulus polyphemus]
evm.TU.Hic_chr_10.2537	256	122	255	48	33	76	1.423	0.695436	1.39091	0.276731	0.19108	0.427319	0.00196571	-1.74215	down	[S]	Function unknown	Molecular Function: calcium ion binding (GO:0005509);; Cellular Component: plasma membrane (GO:0005886);; Biological Process: homophilic cell adhesion via plasma membrane adhesion molecules (GO:0007156);; Cellular Component: integral component of membrane (GO:0016021);; Biological Process: cell-cell adhesion (GO:0098609);;	K16507|0.0e+00|dpx:DAPPUDRAFT_6|K16507 protocadherin-16/23 | (RefSeq) hypothetical protein	--	[S]	Function unknown	Cadherin domain	Protein dachsous OS=Drosophila melanogaster OX=7227 GN=ds PE=1 SV=3	S	Function unknown	protein dachsous-like [Limulus polyphemus]
evm.TU.Hic_chr_12.1198	288	274	218	94	128	105	1.86055	1.81532	1.37979	0.631652	0.869506	0.68688	0.00627492	-0.966766	down	--	--	Biological Process: reproduction (GO:0000003);; Biological Process: negative regulation of transcription by RNA polymerase II (GO:0000122);; Biological Process: embryonic axis specification (GO:0000578);; Biological Process: cell morphogenesis (GO:0000902);; Biological Process: eye development (GO:0001654);; Biological Process: urogenital system development (GO:0001655);; Biological Process: embr…	K16175|2.3e-149|lhu:105674387|K16175 protein scribble | (RefSeq) LOW QUALITY PROTEIN: protein lap4	Hippo signaling pathway - fly (ko04391)	[R]	General function prediction only	PDZ domain	Protein lap4 OS=Drosophila melanogaster OX=7227 GN=scrib PE=1 SV=1	F	Nucleotide transport and metabolism	protein lap4-like [Limulus polyphemus]
evm.TU.Hic_chr_13.1122	1051	1530	1042	2246	2337	2812	68.311	102.161	66.4468	152.039	159.617	186.441	1.73e-06	1.30528	up	[QV]	Secondary metabolites biosynthesis, transport and catabolism;; Defense mechanisms	Molecular Function: monooxygenase activity (GO:0004497);; Molecular Function: iron ion binding (GO:0005506);; Cellular Component: integral component of membrane (GO:0016021);; Molecular Function: oxidoreductase activity, acting on paired donors, with incorporation or reduction of molecular oxygen (GO:0016705);; Molecular Function: heme binding (GO:0020037);;	K17690|3.5e-50|cjc:100404952|K17690 cytochrome P450 family 3 subfamily A polypeptide 5 [EC:1.14.14.1] | (RefSeq) CYP3A5, Cyp3A21; cytochrome P450, family 3, subfamily A, polypeptide 5	Steroid hormone biosynthesis (ko00140);; Retinol metabolism (ko00830);; Metabolism of xenobiotics by cytochrome P450 (ko00980);; Drug metabolism - cytochrome P450 (ko00982);; Chemical carcinogenesis (ko05204)	[Q]	Secondary metabolites biosynthesis, transport and catabolism	Cytochrome P450	Probable cytochrome P450 6a13 OS=Drosophila melanogaster OX=7227 GN=Cyp6a13 PE=2 SV=1	Q	Secondary metabolites biosynthesis, transport and catabolism	cytochrome P450 3A9-like isoform X1 [Limulus polyphemus]
evm.TU.Hic_chr_1.397	328	282	190	1251	958	1022	19.9434	17.5779	11.2966	79.2833	61.2555	63.414	3.15e-15	2.3109	up	--	--	Cellular Component: integral component of membrane (GO:0016021);;	K17352|3.6e-61|tut:107361093|K17352 tetraspanin-11 | (RefSeq) CD151 antigen-like	--	[R]	General function prediction only	Tetraspanin family	--	S	Function unknown	tetraspanin-11-like isoform X2 [Limulus polyphemus]
evm.TU.Hic_chr_8.2241	307	376	351	522	658	509	15.03	18.8866	16.8638	26.58	33.8469	25.3919	0.00107461	0.989284	up	--	--	Molecular Function: zinc ion binding (GO:0008270);; Molecular Function: ubiquitin protein ligase activity (GO:0061630);;	K22376|7.7e-21|sko:100377255|K22376 E3 ubiquitin-protein ligase KCMF1 [EC:2.3.2.27] | (RefSeq) E3 ubiquitin-protein ligase KCMF1-like	--	[R]	General function prediction only	--	E3 ubiquitin-protein ligase Kcmf1 OS=Drosophila melanogaster OX=7227 GN=Kcmf1 PE=1 SV=1	S	Function unknown	E3 ubiquitin-protein ligase KCMF1-like [Limulus polyphemus]
evm.TU.Hic_chr_13.659	756	524	537	143	86	247	10.3447	7.36336	7.22295	2.03604	1.23081	3.44502	0.00030438	-1.66013	down	--	--	Cellular Component: integral component of membrane (GO:0016021);;	K16680|4.5e-273|dpte:113791033|K16680 echinoid | (RefSeq) hemicentin-2-like isoform X1	--	[R]	General function prediction only	Immunoglobulin domain	Muscle M-line assembly protein unc-89 OS=Caenorhabditis elegans OX=6239 GN=unc-89 PE=1 SV=3	T	Signal transduction mechanisms	hemicentin-2-like isoform X1 [Limulus polyphemus]
evm.TU.Hic_chr_6.610	496	705	831	5695	3548	1519	25.6538	37.5093	42.2236	307.117	193.028	80.1879	3.15e-07	2.70105	up	--	--	Molecular Function: structural constituent of cuticle (GO:0042302);;	--	--	--	--	Insect cuticle protein	--	S	Function unknown	uncharacterized protein LOC111085254 [Limulus polyphemus]
evm.TU.Hic_chr_6.671	31	60	34	176	182	117	1.24581	2.49073	1.31966	7.42255	7.72262	4.82109	9.68e-06	2.21519	up	--	--	Biological Process: biological_process (GO:0008150);; Biological Process: regulation of biological process (GO:0050789);; Biological Process: regulation of cellular process (GO:0050794);; Biological Process: regulation of cell cycle (GO:0051726);; Biological Process: biological regulation (GO:0065007);;	--	--	--	--	SERTA motif	--	S	Function unknown	uncharacterized protein LOC106469668 [Limulus polyphemus]
evm.TU.Hic_chr_13.594	2882	3723	2837	7667	6358	9326	82.7355	109.828	79.9623	229.288	191.806	273.141	2.93e-10	1.58157	up	[O]	Posttranslational modification, protein turnover, chaperones	Molecular Function: protein binding (GO:0005515);;	K04551|3.8e-169|epz:103545744|K04551 ubiquitin B | (RefSeq) polyubiquitin-B	Ubiquitin mediated proteolysis (ko04120);; Mitophagy - animal (ko04137);; Parkinson disease (ko05012);; Kaposi sarcoma-associated herpesvirus infection (ko05167)	[OR]	Posttranslational modification, protein turnover, chaperones;; General function prediction only	Ubiquitin family	Polyubiquitin OS=Drosophila melanogaster OX=7227 GN=Ubi-p63E PE=3 SV=1	O	Posttranslational modification, protein turnover, chaperones	Polyubiquitin, partial [Araneus ventricosus]
NewGene_9652	100	50	65	538	248	188	0.694762	0.35357	0.441521	3.92266	1.82106	1.33878	9.44e-06	2.49436	up	--	--	Molecular Function: G protein-coupled receptor activity (GO:0004930);; Cellular Component: integral component of membrane (GO:0016021);;	K04224|6.38e-87|lak:106166470|K04224 tachykinin receptor 3 | (RefSeq) alpha-2B adrenergic receptor-like	Neuroactive ligand-receptor interaction (ko04080)	[R]	General function prediction only	7 transmembrane receptor (rhodopsin family)	Octopamine receptor beta-2R OS=Chilo suppressalis OX=168631 GN=OA2B2 PE=2 SV=1	S	Function unknown	alpha-2Db adrenergic receptor-like [Limulus polyphemus]
evm.TU.Hic_chr_4.865	9685	10361	5818	26104	21144	18734	660.497	726.001	389.516	1854.12	1515.06	1303.17	2.28e-07	1.65026	up	[O]	Posttranslational modification, protein turnover, chaperones	Molecular Function: protein binding (GO:0005515);;	K08770|1.1e-117|apla:101799068|K08770 ubiquitin C | (RefSeq) polyubiquitin	PPAR signaling pathway (ko03320);; Ubiquitin mediated proteolysis (ko04120);; Mitophagy - animal (ko04137)	[OR]	Posttranslational modification, protein turnover, chaperones;; General function prediction only	Ubiquitin family	Polyubiquitin OS=Drosophila melanogaster OX=7227 GN=Ubi-p63E PE=3 SV=1	O	Posttranslational modification, protein turnover, chaperones	hypothetical protein GE061_012269 [Apolygus lucorum]
evm.TU.Hic_chr_1.1020	112	25	31	46894	27430	4827	2.20346	0.491516	0.587595	963.932	568.819	97.1633	1.44e-19	9.23294	up	--	--	Molecular Function: protein-glutamine gamma-glutamyltransferase activity (GO:0003810);; Biological Process: peptide cross-linking (GO:0018149);; Molecular Function: metal ion binding (GO:0046872);;	K05619|2.8e-221|dpte:113798430|K05619 transglutaminase 1 [EC:2.3.2.13] | (RefSeq) hemocyte protein-glutamine gamma-glutamyltransferase-like	--	--	--	Transglutaminase family, C-terminal ig like domain	Hemocyte protein-glutamine gamma-glutamyltransferase OS=Tachypleus tridentatus OX=6853 PE=1 SV=1	S	Function unknown	hemocyte protein-glutamine gamma-glutamyltransferase-like [Limulus polyphemus]
evm.TU.Hic_chr_13.475	273	225	282	608	509	421	17.5586	14.8708	17.8444	40.7518	34.454	27.636	9.22e-05	1.26912	up	--	--	Molecular Function: ubiquitin protein ligase activity (GO:0061630);;	K11982|3.8e-28|lak:106179111|K11982 E3 ubiquitin-protein ligase RNF115/126 [EC:2.3.2.27] | (RefSeq) E3 ubiquitin-protein ligase RNF115	--	[O]	Posttranslational modification, protein turnover, chaperones	--	E3 ubiquitin-protein ligase Iruka OS=Drosophila melanogaster OX=7227 GN=Iru PE=1 SV=1	O	Posttranslational modification, protein turnover, chaperones	E3 ubiquitin-protein ligase RNF115-like [Limulus polyphemus]
evm.TU.Hic_chr_11.1305	937	824	1306	289	338	405	27.2562	24.6276	37.2932	8.73419	10.3303	11.997	8.3e-05	-1.30437	down	[F]	Nucleotide transport and metabolism	Molecular Function: protein kinase activity (GO:0004672);; Molecular Function: ATP binding (GO:0005524);;	K06103|1.4e-216|tca:656749|K06103 calcium/calmodulin-dependent serine protein kinase [EC:2.7.11.1] | (RefSeq) peripheral plasma membrane protein CASK	--	[T]	Signal transduction mechanisms	Guanylate kinase	Peripheral plasma membrane protein CASK OS=Drosophila melanogaster OX=7227 GN=CASK PE=1 SV=4	T	Signal transduction mechanisms	peripheral plasma membrane protein CASK-like isoform X5 [Limulus polyphemus]
evm.TU.Hic_chr_2.1651	295	352	444	144	150	138	7.97203	9.77438	11.7864	4.04309	4.2526	3.78282	0.00395114	-1.06239	down	[L]	Replication, recombination and repair	Molecular Function: DNA binding (GO:0003677);; Molecular Function: ATP binding (GO:0005524);; Biological Process: DNA replication (GO:0006260);;	K10755|2.9e-90|lgi:LOTGIDRAFT_228440|K10755 replication factor C subunit 2/4 | (RefSeq) hypothetical protein	DNA replication (ko03030);; Nucleotide excision repair (ko03420);; Mismatch repair (ko03430)	[L]	Replication, recombination and repair	ATPase family associated with various cellular activities (AAA)	Replication factor C subunit 2 OS=Drosophila melanogaster OX=7227 GN=RfC4 PE=1 SV=1	L	Replication, recombination and repair	replication factor C subunit 2-like [Limulus polyphemus]
evm.TU.Hic_chr_8.2172	440	474	978	143	190	215	5.54731	6.14124	12.103	1.87272	2.51738	2.7552	0.00153506	-1.53248	down	--	--	Biological Process: reproduction (GO:0000003);; Biological Process: cell morphogenesis (GO:0000902);; Biological Process: cell morphogenesis involved in differentiation (GO:0000904);; Biological Process: regulation of cell growth (GO:0001558);; Biological Process: eye development (GO:0001654);; Biological Process: ameboidal-type cell migration (GO:0001667);; Biological Process: compound eye morph…	K05695|8.0e-183|isc:IscW_ISCW020666|K05695 receptor-type tyrosine-protein phosphatase F [EC:3.1.3.48] | (RefSeq) receptor tyrosine phosphatase type r2a, putative	--	[T]	Signal transduction mechanisms	Fibronectin type III domain	Tyrosine-protein phosphatase Lar OS=Drosophila melanogaster OX=7227 GN=Lar PE=1 SV=2	T	Signal transduction mechanisms	tyrosine-protein phosphatase Lar-like, partial [Limulus polyphemus]
evm.TU.Hic_chr_3.1632	314	158	147	39	23	60	9.64046	4.98993	4.42582	1.23185	0.717395	1.85397	0.000285701	-2.05581	down	--	--	Molecular Function: DNA-binding transcription factor activity (GO:0003700);; Molecular Function: steroid hormone receptor activity (GO:0003707);; Cellular Component: nucleus (GO:0005634);; Molecular Function: zinc ion binding (GO:0008270);; Cellular Component: host cell nucleus (GO:0042025);; Molecular Function: sequence-specific DNA binding (GO:0043565);;	K13218|7.2e-154|tut:107369247|K13218 polypyrimidine tract-binding protein 1 | (RefSeq) uncharacterized protein LOC107369247	--	[T]	Signal transduction mechanisms	Ligand-binding domain of nuclear hormone receptor	Retinoic acid receptor RXR OS=Lymnaea stagnalis OX=6523 GN=RXR PE=1 SV=1	K	Transcription	retinoic acid receptor RXR-alpha-B-like [Limulus polyphemus]
evm.TU.Hic_chr_4.1434	27	30	16	92	70	100	0.853316	0.960105	0.492894	3.02086	2.31454	3.23283	3.95e-05	2.12967	up	--	--	Molecular Function: beta-1,4-mannosylglycoprotein 4-beta-N-acetylglucosaminyltransferase activity (GO:0003830);; Biological Process: protein N-linked glycosylation (GO:0006487);; Cellular Component: membrane (GO:0016020);;	K00737|4.1e-45|isc:IscW_ISCW020535|K00737 beta-1,4-mannosyl-glycoprotein beta-1,4-N-acetylglucosaminyltransferase [EC:2.4.1.144] | (RefSeq) beta-1,4-mannosyl-glycoprotein 4-beta-N-acetylglucosaminyltransferase, putative	N-Glycan biosynthesis (ko00510)	--	--	Glycosyltransferase family 17	--	G	Carbohydrate transport and metabolism	beta-1,4-mannosyl-glycoprotein 4-beta-N-acetylglucosaminyltransferase-like [Limulus polyphemus]
NewGene_4388	19	13	29	91	90	40	0.248203	0.165162	0.363795	1.26846	1.24586	0.597237	0.00312115	2.1478	up	--	--	--	--	--	--	--	Auxin responsive protein	--	--	--	--
evm.TU.Hic_chr_6.1014	45	13	19	137	41	124	1.46967	0.418362	0.609997	4.7329	1.4322	4.19084	0.00453575	2.27312	up	[M]	Cell wall/membrane/envelope biogenesis	Molecular Function: cGMP-dependent protein kinase activity (GO:0004692);; Molecular Function: ATP binding (GO:0005524);; Molecular Function: cGMP binding (GO:0030553);;	K07376|4.0e-159|isc:IscW_ISCW007896|K07376 cGMP-dependent protein kinase 1 [EC:2.7.11.12] | (RefSeq) cAMP-dependent protein kinase catalytic subunit, putative	--	[T]	Signal transduction mechanisms	Protein kinase domain	cGMP-dependent protein kinase, isozyme 1 OS=Drosophila melanogaster OX=7227 GN=Pkg21D PE=1 SV=2	T	Signal transduction mechanisms	cGMP-dependent protein kinase 1-like [Limulus polyphemus]
evm.TU.Hic_chr_2.1841	408	325	293	159	156	166	5.67425	4.64619	3.99724	2.30189	2.27503	2.3474	0.00879145	-0.804476	down	--	--	Molecular Function: RNA binding (GO:0003723);;	K18756|3.7e-126|cpic:101947066|K18756 protein bicaudal C | (RefSeq) BICC1; BicC family RNA binding protein 1	--	[I]	Lipid transport and metabolism	KH domain	Protein bicaudal C OS=Drosophila melanogaster OX=7227 GN=BicC PE=1 SV=2	--	--	protein bicaudal C homolog 1-B-like isoform X2 [Limulus polyphemus]
evm.TU.Hic_chr_7.394	17	10	33	284	328	122	0.241319	0.14768	0.459889	4.2777	4.99647	1.80277	5.76e-10	3.89936	up	[M]	Cell wall/membrane/envelope biogenesis	Molecular Function: molecular_function (GO:0003674);; Molecular Function: catalytic activity (GO:0003824);; Molecular Function: protein kinase activity (GO:0004672);; Molecular Function: protein serine/threonine kinase activity (GO:0004674);; Molecular Function: ATP binding (GO:0005524);; Cellular Component: cellular_component (GO:0005575);; Cellular Component: intracellular (GO:0005622);; Cellul…	K16311|4.1e-106|clec:106668994|K16311 serine/threonine-protein kinase SIK2 [EC:2.7.11.1] | (RefSeq) serine/threonine-protein kinase SIK2 isoform X1	--	[R]	General function prediction only	Protein kinase domain	Serine/threonine-protein kinase par-1 OS=Caenorhabditis briggsae OX=6238 GN=par-1 PE=3 SV=1	T	Signal transduction mechanisms	serine/threonine-protein kinase SIK2-like isoform X1 [Limulus polyphemus]
NewGene_11181	761	773	1010	199	315	189	15.1619	15.8165	19.7438	4.11414	6.58541	3.82484	1.6e-05	-1.57559	down	[G]	Carbohydrate transport and metabolism	Molecular Function: hydrolase activity, hydrolyzing O-glycosyl compounds (GO:0004553);; Biological Process: carbohydrate metabolic process (GO:0005975);;	K12047|5.69e-61|lak:106172919|K12047 maltase-glucoamylase [EC:3.2.1.20 3.2.1.3] | (RefSeq) maltase-glucoamylase, intestinal	Galactose metabolism (ko00052);; Starch and sucrose metabolism (ko00500)	[G]	Carbohydrate transport and metabolism	Glycosyl hydrolases family 31	--	G	Carbohydrate transport and metabolism	maltase-glucoamylase, intestinal isoform X3 [Parasteatoda tepidariorum]
evm.TU.Hic_chr_13.206	404	439	285	2617	3191	1332	9.73391	10.8718	6.75099	65.7572	80.9122	32.7665	1.32e-13	2.96662	up	--	--	Molecular Function: RNA binding (GO:0003723);; Cellular Component: nucleus (GO:0005634);; Biological Process: RNA processing (GO:0006396);; Cellular Component: ribonucleoprotein complex (GO:1990904);;	K18733|2.9e-67|lgi:LOTGIDRAFT_112382|K18733 la-related protein 6 | (RefSeq) hypothetical protein	--	[R]	General function prediction only	La domain	--	--	--	la-related protein 6-like [Limulus polyphemus]
evm.TU.Hic_chr_13.2976	656	736	380	842	1656	1225	19.5247	22.4951	11.1072	26.0968	51.8055	37.1892	0.00108226	1.36005	up	--	--	Molecular Function: protein dimerization activity (GO:0046983);;	K09228|1.2e-15|gja:107122456|K09228 KRAB domain-containing zinc finger protein | (RefSeq) zinc finger protein 208-like	Herpes simplex virus 1 infection (ko05168)	--	--	--	--	S	Function unknown	uncharacterized protein LOC106470534, partial [Limulus polyphemus]
evm.TU.Hic_chr_7.2220	241	176	228	710	607	376	7.89372	5.90795	7.30823	24.2239	20.8738	12.5706	1.52e-05	1.68995	up	--	--	Biological Process: Golgi organization (GO:0007030);; Biological Process: Golgi to plasma membrane protein transport (GO:0043001);;	--	--	[S]	Function unknown	--	--	S	Function unknown	golgin-45-like isoform X2 [Limulus polyphemus]
evm.TU.Hic_chr_1.1845	234	103	178	27	28	48	4.02775	1.82253	3.00452	0.483361	0.503716	0.835977	0.000136567	-2.04435	down	--	--	Biological Process: regulation of neurotransmitter levels (GO:0001505);; Molecular Function: molecular_function (GO:0003674);; Molecular Function: transmembrane signaling receptor activity (GO:0004888);; Molecular Function: G protein-coupled receptor activity (GO:0004930);; Cellular Component: cellular_component (GO:0005575);; Cellular Component: intracellular (GO:0005622);; Cellular Component: o…	K04592|2.6e-82|zne:110840060|K04592 adhesion G protein-coupled receptor L1 | (RefSeq) latrophilin Cirl isoform X1	--	[T]	Signal transduction mechanisms	GPCR-Autoproteolysis INducing (GAIN) domain	Latrophilin Cirl OS=Drosophila ananassae OX=7217 GN=Cirl PE=3 SV=1	T	Signal transduction mechanisms	latrophilin Cirl-like [Limulus polyphemus]
evm.TU.Hic_cluster_2.436	47	44	22	154	170	42	4.51377	4.35844	2.0909	15.5138	17.2822	4.10167	0.00894053	2.01523	up	--	--	--	--	--	--	--	Putative ephrin-receptor like	--	S	Function unknown	uncharacterized protein LOC106467546 [Limulus polyphemus]
evm.TU.Hic_chr_13.698	887	1140	570	1514	1617	1444	21.1992	27.9838	13.3733	37.6794	40.5926	35.2104	0.00150566	1.10826	up	[O]	Posttranslational modification, protein turnover, chaperones	Molecular Function: ATP binding (GO:0005524);;	K12196|1.5e-175|isc:IscW_ISCW007889|K12196 vacuolar protein-sorting-associated protein 4 | (RefSeq) vacuolar sorting protein, putative	Endocytosis (ko04144)	[O]	Posttranslational modification, protein turnover, chaperones	ATPase family associated with various cellular activities (AAA)	Vacuolar protein sorting-associated protein 4 OS=Dictyostelium discoideum OX=44689 GN=vps4 PE=3 SV=1	O	Posttranslational modification, protein turnover, chaperones	vacuolar protein sorting-associated protein 4B-like [Limulus polyphemus]
evm.TU.Hic_chr_13.1023	1981	1827	1304	2407	2577	2944	44.0482	41.7342	28.4551	55.7321	60.2079	66.7667	0.000239456	0.919496	up	[R]	General function prediction only	Molecular Function: GTPase activity (GO:0003924);; Molecular Function: GTP binding (GO:0005525);;	K00471|2.2e-76|spu:583892|K00471 gamma-butyrobetaine dioxygenase [EC:1.14.11.1] | (RefSeq) gamma-butyrobetaine dioxygenase	Lysine degradation (ko00310)	[R]	General function prediction only	Elongation factor Tu GTP binding domain	GTP-binding protein cgp-1 OS=Caenorhabditis elegans OX=6239 GN=cgp-1 PE=2 SV=2	J	Translation, ribosomal structure and biogenesis	GTP-binding protein 1-like [Limulus polyphemus]
evm.TU.Hic_chr_10.2362	817	796	538	2749	1693	1455	40.368	40.4362	26.1043	141.495	87.9422	73.3241	2.64e-06	1.75888	up	--	--	--	--	--	--	--	--	--	--	--	uncharacterized protein LOC106470010 [Limulus polyphemus]
evm.TU.Hic_chr_12.2033	1155	1290	758	1758	1725	1407	29.5386	33.894	19.0258	46.8421	46.3751	36.7114	0.00707149	0.905907	up	[O]	Posttranslational modification, protein turnover, chaperones	Biological Process: reproduction (GO:0000003);; Molecular Function: molecular_function (GO:0003674);; Molecular Function: nucleic acid binding (GO:0003676);; Molecular Function: RNA binding (GO:0003723);; Molecular Function: mRNA binding (GO:0003729);; Molecular Function: mRNA 3'-UTR binding (GO:0003730);; Molecular Function: binding (GO:0005488);; Cellular Component: cellular_component (GO:00055…	K09512|7.8e-46|isc:IscW_ISCW010256|K09512 DnaJ homolog subfamily B member 6 | (RefSeq) conserved hypothetical protein	--	[O]	Posttranslational modification, protein turnover, chaperones	RNA recognition motif. (a.k.a. RRM, RBD, or RNP domain)	Protein boule OS=Drosophila melanogaster OX=7227 GN=bol PE=1 SV=1	A	RNA processing and modification	protein boule-like [Limulus polyphemus]
evm.TU.Hic_chr_12.1264	1042	1190	669	390	431	346	21.5369	25.2647	13.5635	8.37963	9.35241	7.27623	0.00349984	-1.0199	down	[I]	Lipid transport and metabolism	Molecular Function: catalytic activity (GO:0003824);;	K01896|2.4e-137|egz:104135868|K01896 medium-chain acyl-CoA synthetase [EC:6.2.1.2] | (RefSeq) acyl-coenzyme A synthetase ACSM3, mitochondrial-like	Butanoate metabolism (ko00650)	[I]	Lipid transport and metabolism	AMP-binding enzyme	Transposable element Tcb1 transposase OS=Caenorhabditis briggsae OX=6238 PE=3 SV=1	I	Lipid transport and metabolism	acyl-coenzyme A synthetase ACSM3, mitochondrial-like [Limulus polyphemus]
evm.TU.Hic_chr_8.2321	127	167	108	1103	945	705	6.19898	8.39362	5.17028	56.2189	48.5886	35.1729	6.49e-21	3.07016	up	[G]	Carbohydrate transport and metabolism	Molecular Function: N-acetylglucosamine kinase activity (GO:0045127);;	K00884|4.4e-77|dpx:DAPPUDRAFT_307522|K00884 N-acetylglucosamine kinase [EC:2.7.1.59] | (RefSeq) hypothetical protein	Amino sugar and nucleotide sugar metabolism (ko00520)	[G]	Carbohydrate transport and metabolism	BadF/BadG/BcrA/BcrD ATPase family	--	G	Carbohydrate transport and metabolism	N-acetyl-D-glucosamine kinase-like [Limulus polyphemus]
evm.TU.Hic_chr_8.1165	147	126	158	413	296	304	4.97578	4.38099	5.24571	14.6167	10.5784	10.5158	6.65e-06	1.51949	up	--	--	Biological Process: intracellular signal transduction (GO:0035556);;	K04698|4.8e-117|zne:110837486|K04698 suppressor of cytokine signaling 5 | (RefSeq) uncharacterized protein LOC110837486	--	[T]	Signal transduction mechanisms	SH2 domain	--	T	Signal transduction mechanisms	suppressor of cytokine signaling 5-like [Limulus polyphemus]
evm.TU.Hic_chr_13.2840	394	505	541	2653	1012	1233	18.1046	23.8695	24.4313	127.123	48.8813	57.8347	1.19e-05	2.05624	up	--	--	Cellular Component: sodium:potassium-exchanging ATPase complex (GO:0005890);; Biological Process: potassium ion transport (GO:0006813);; Biological Process: sodium ion transport (GO:0006814);;	K01540|2.4e-60|isc:IscW_ISCW016921|K01540 sodium/potassium-transporting ATPase subunit beta | (RefSeq) Na+/K+ ATPase, beta subunit, putative	--	[P]	Inorganic ion transport and metabolism	Sodium / potassium ATPase beta chain	Sodium/potassium-transporting ATPase subunit beta-2 OS=Drosophila melanogaster OX=7227 GN=nrv2 PE=1 SV=2	P	Inorganic ion transport and metabolism	sodium/potassium-transporting ATPase subunit beta-like [Limulus polyphemus]
evm.TU.Hic_chr_1.581	379	571	257	49	78	87	12.7025	19.6691	8.44419	1.68171	2.73772	2.97487	5.93e-07	-2.21769	down	--	--	Cellular Component: integral component of membrane (GO:0016021);;	K14994|5.5e-68|isc:IscW_ISCW018959|K14994 solute carrier family 38 (sodium-coupled neutral amino acid transporter), member 7/8 | (RefSeq) amino acid transporter, putative	--	--	--	Transmembrane amino acid transporter protein	--	E	Amino acid transport and metabolism	putative sodium-coupled neutral amino acid transporter 7 isoform X2 [Centruroides sculpturatus]
evm.TU.Hic_chr_1.2460	2060	1245	1532	521	650	869	104.533	64.9239	76.3186	27.5062	34.635	44.9518	0.00454183	-0.966665	down	[M]	Cell wall/membrane/envelope biogenesis	Molecular Function: UDP-glucose 4-epimerase activity (GO:0003978);; Biological Process: galactose metabolic process (GO:0006012);;	K01784|4.2e-117|isc:IscW_ISCW021691|K01784 UDP-glucose 4-epimerase [EC:5.1.3.2] | (RefSeq) UDP-glucose 4-epimerase/UDP-sulfoquinovose synthase, putative	Galactose metabolism (ko00052);; Amino sugar and nucleotide sugar metabolism (ko00520)	[M]	Cell wall/membrane/envelope biogenesis	GDP-mannose 4,6 dehydratase	UDP-glucose 4-epimerase OS=Drosophila melanogaster OX=7227 GN=Gale PE=1 SV=1	M	Cell wall/membrane/envelope biogenesis	UDP-glucose 4-epimerase-like [Limulus polyphemus]
evm.TU.Hic_chr_7.597	730	777	572	1055	1061	1073	16.46	17.9942	12.6617	24.7792	25.1535	24.6964	0.00014156	0.90378	up	--	--	Molecular Function: 1-phosphatidylinositol 4-kinase activity (GO:0004430);;	K13711|1.7e-174|zne:110841333|K13711 phosphatidylinositol 4-kinase type 2 [EC:2.7.1.67] | (RefSeq) phosphatidylinositol 4-kinase type 2-alpha isoform X1	Inositol phosphate metabolism (ko00562);; Phosphatidylinositol signaling system (ko04070)	[T]	Signal transduction mechanisms	Phosphatidylinositol 3- and 4-kinase	--	T	Signal transduction mechanisms	phosphatidylinositol 4-kinase type 2-beta-like [Centruroides sculpturatus]
evm.TU.Hic_chr_5.39	14	5	27	71	61	63	0.292618	0.096853	0.550924	1.55141	1.34976	1.34443	0.00343952	2.35399	up	--	--	Biological Process: eye development (GO:0001654);; Biological Process: establishment of planar polarity (GO:0001736);; Biological Process: establishment of imaginal disc-derived wing hair orientation (GO:0001737);; Biological Process: morphogenesis of a polarized epithelium (GO:0001738);; Biological Process: compound eye morphogenesis (GO:0001745);; Biological Process: morphogenesis of an epithel…	K21435|2.9e-31|dnx:107168034|K21435 ankyrin repeat domain-containing protein 6 | (RefSeq) ankyrin repeat domain-containing protein 6	--	[R]	General function prediction only	Ankyrin repeats (3 copies)	--	S	Function unknown	uncharacterized protein LOC111083157 [Limulus polyphemus]
evm.TU.Hic_chr_3.738	124	138	301	36	27	74	4.79863	5.46063	11.4282	1.42622	1.09034	2.90532	0.00896381	-1.79847	down	--	--	Biological Process: negative regulation of transcription by RNA polymerase II (GO:0000122);; Biological Process: embryonic axis specification (GO:0000578);; Molecular Function: DNA-binding transcription factor activity, RNA polymerase II-specific (GO:0000981);; Biological Process: morphogenesis of an epithelium (GO:0002009);; Biological Process: instar larval or pupal development (GO:0002165);; B…	K09215|1.2e-23|isc:IscW_ISCW005884|K09215 odd-skipped | (RefSeq) zinc finger protein, putative	--	[R]	General function prediction only	Zinc finger, C2H2 type	Protein odd-skipped-related 2 OS=Caenorhabditis elegans OX=6239 GN=odd-2 PE=2 SV=1	K	Transcription	protein odd-skipped-related 2-like [Limulus polyphemus]
evm.TU.Hic_chr_9.1728	151	174	136	2567	2455	1055	6.33109	7.50783	5.60372	112.478	108.552	45.247	2.76e-23	4.02323	up	--	--	Molecular Function: protein tyrosine phosphatase activity (GO:0004725);; Molecular Function: MAP kinase tyrosine/serine/threonine phosphatase activity (GO:0017017);;	K20216|9.7e-84|ame:408844|K20216 dual specificity phosphatase 10 [EC:3.1.3.16 3.1.3.48] | (RefSeq) dual specificity protein phosphatase 10 isoform X2	MAPK signaling pathway - fly (ko04013);; Apoptosis - fly (ko04214)	[V]	Defense mechanisms	Dual specificity phosphatase, catalytic domain	Dual specificity protein phosphatase Mpk3 OS=Drosophila melanogaster OX=7227 GN=Mkp3 PE=1 SV=2	V	Defense mechanisms	dual specificity protein phosphatase 10-like [Limulus polyphemus]
NewGene_2809	153	193	239	29	63	82	2.94939	3.89185	4.85852	0.577499	1.25416	1.60178	0.0083605	-1.49464	down	--	--	--	--	--	--	--	--	--	--	--	uncharacterized protein LOC111086202 isoform X1 [Limulus polyphemus]
evm.TU.Hic_chr_1.1231	5474	4031	3543	1222	1346	2473	319.138	241.506	202.825	74.1768	82.429	147.06	0.00348514	-1.09786	down	--	--	Biological Process: regulation of cell growth (GO:0001558);; Molecular Function: insulin-like growth factor binding (GO:0005520);; Cellular Component: extracellular region (GO:0005576);;	K23580|3.5e-43|mun:110560330|K23580 insulin-like growth factor-binding protein 7 | (RefSeq) Igfbp7; insulin-like growth factor-binding protein 7	--	--	--	Immunoglobulin I-set domain	Insulin-like growth factor-binding protein-related protein 1 OS=Cupiennius salei OX=6928 PE=2 SV=1	S	Function unknown	RecName: Full=Insulin-like growth factor-binding protein-related protein 1; Short=IGFBP-rP1; Flags: Precursor [Cupiennius salei]
evm.TU.Hic_chr_13.3630	209	326	205	3463	2252	578	2.10081	3.37408	2.02654	36.4059	23.8832	5.9462	3.36e-08	3.40073	up	[R]	General function prediction only	Molecular Function: DNA-binding transcription factor activity, RNA polymerase II-specific (GO:0000981);; Molecular Function: molecular_function (GO:0003674);; Molecular Function: nucleic acid binding (GO:0003676);; Molecular Function: DNA binding (GO:0003677);; Molecular Function: DNA-binding transcription factor activity (GO:0003700);; Molecular Function: RNA-directed DNA polymerase activity (GO…	K08618|2.6e-69|xco:114139055|K08618 a disintegrin and metalloproteinase with thrombospondin motifs 2 [EC:3.4.24.14] | (RefSeq) uncharacterized protein LOC114139055 isoform X1	--	[R]	General function prediction only	Reverse transcriptase (RNA-dependent DNA polymerase)	Probable RNA-directed DNA polymerase from transposon X-element OS=Drosophila melanogaster OX=7227 GN=X-element\ORF2 PE=3 SV=1	S	Function unknown	LOW QUALITY PROTEIN: uncharacterized protein LOC111614385 [Centruroides sculpturatus]
NewGene_10972	931	1059	1015	427	490	465	14.3782	16.8046	15.4022	6.85989	7.94373	7.31903	0.000518139	-0.841685	down	[KL]	Transcription;; Replication, recombination and repair	Cellular Component: chromosome, centromeric region (GO:0000775);; Cellular Component: chromatin (GO:0000785);; Cellular Component: heterochromatin (GO:0000792);; Biological Process: urogenital system development (GO:0001655);; Biological Process: cell activation (GO:0001775);; Biological Process: immune system process (GO:0002376);; Biological Process: immune system development (GO:0002520);; Bio…	K19001|9.79e-264|fab:101805736|K19001 ATP-dependent DNA helicase | (RefSeq) HELLS; helicase, lymphoid-specific	--	[K]	Transcription	SNF2 family N-terminal domain	Chromatin-remodeling complex ATPase chain Iswi OS=Drosophila melanogaster OX=7227 GN=Iswi PE=1 SV=1	K	Transcription	lymphoid-specific helicase-like [Limulus polyphemus]
evm.TU.Hic_chr_7.2468	3256	2930	2692	1050	865	1644	41.0696	37.9763	33.3381	13.7838	11.4641	21.1481	0.00102472	-1.04599	down	[T]	Signal transduction mechanisms	Molecular Function: protein serine/threonine kinase activity (GO:0004674);; Molecular Function: ATP binding (GO:0005524);;	K04372|1.2e-146|tut:107361280|K04372 MAP kinase interacting serine/threonine kinase [EC:2.7.11.1] | (RefSeq) MAP kinase-interacting serine/threonine-protein kinase 1	--	[T]	Signal transduction mechanisms	Protein kinase domain	MAP kinase-interacting serine/threonine-protein kinase mnk-1 OS=Caenorhabditis elegans OX=6239 GN=mnk-1 PE=2 SV=2	T	Signal transduction mechanisms	MAP kinase-interacting serine/threonine-protein kinase 1-like [Limulus polyphemus]
evm.TU.Hic_chr_10.941	1305	1366	1821	516	490	615	73.0205	78.5115	100.013	30.017	28.8055	35.0682	3.05e-05	-1.20095	down	--	--	Molecular Function: glutathione transferase activity (GO:0004364);;	K00799|3.7e-59|isc:IscW_ISCW022157|K00799 glutathione S-transferase [EC:2.5.1.18] | (RefSeq) glutathione S-transferase, putative	Glutathione metabolism (ko00480);; Metabolism of xenobiotics by cytochrome P450 (ko00980);; Drug metabolism - cytochrome P450 (ko00982);; Drug metabolism - other enzymes (ko00983)	[O]	Posttranslational modification, protein turnover, chaperones	Glutathione S-transferase, C-terminal domain	Glutathione S-transferase OS=Dermatophagoides pteronyssinus OX=6956 PE=1 SV=1	O	Posttranslational modification, protein turnover, chaperones	glutathione S-transferase Mu 2-like [Limulus polyphemus]
evm.TU.Hic_chr_10.2909	336	236	311	61	70	86	4.29442	3.09501	3.90843	0.802455	0.937475	1.11916	2.6e-07	-1.74689	down	--	--	Biological Process: morphogenesis of an epithelium (GO:0002009);; Biological Process: instar larval or pupal development (GO:0002165);; Biological Process: regionalization (GO:0003002);; Biological Process: system process (GO:0003008);; Molecular Function: molecular_function (GO:0003674);; Molecular Function: actin binding (GO:0003779);; Molecular Function: binding (GO:0005488);; Molecular Functi…	--	--	[R]	General function prediction only	Ankyrin repeats (3 copies)	--	S	Function unknown	espin-like [Limulus polyphemus]
evm.TU.Hic_chr_7.839	447	319	439	153	181	158	6.98838	5.12479	6.73462	2.48849	2.96743	2.51185	0.00230081	-1.00883	down	--	--	Cellular Component: collagen trimer (GO:0005581);;	K08131|2.9e-42|dqu:106750704|K08131 collagen type IX alpha | (RefSeq) collagen alpha-1(IX) chain-like isoform X1	ECM-receptor interaction (ko04512)	[W]	Extracellular structures	Collagen triple helix repeat (20 copies)	--	W	Extracellular structures	collagen alpha-1(IX) chain-like [Limulus polyphemus]
NewGene_7015	225	299	495	105	115	120	35.2833	48.3089	76.5048	17.1793	18.9721	19.2425	0.0062739	-1.32181	down	--	--	Cellular Component: mitochondrial inner membrane (GO:0005743);; Cellular Component: mitochondrial respiratory chain complex I (GO:0005747);; Biological Process: mitochondrial electron transport, NADH to ubiquinone (GO:0006120);; Molecular Function: NADH dehydrogenase (ubiquinone) activity (GO:0008137);; Cellular Component: integral component of membrane (GO:0016021);;	K03968|1.90e-07|isc:IscW_ISCW017349|K03968 NADH dehydrogenase (ubiquinone) 1 subunit C2 | (RefSeq) NADH:ubiquinone oxidoreductase, NDUFC2/B14.5B subunit, putative	Oxidative phosphorylation (ko00190)	--	--	NADH-ubiquinone oxidoreductase subunit b14.5b (NDUFC2)	--	--	--	NADH dehydrogenase [ubiquinone] 1 subunit C2-like [Limulus polyphemus]
evm.TU.Hic_chr_2.2249	6973	7182	5661	11954	9382	8880	190.897	202.02	152.147	340.827	269.865	247.955	0.000936233	0.901238	up	--	--	Cellular Component: plasma membrane (GO:0005886);; Cellular Component: gap junction (GO:0005921);; Biological Process: ion transport (GO:0006811);; Cellular Component: integral component of membrane (GO:0016021);;	K22037|1.5e-147|isc:IscW_ISCW005057|K22037 innexin | (RefSeq) innexin, putative	--	--	--	Innexin	Innexin inx2 OS=Schistocerca americana OX=7009 GN=inx2 PE=1 SV=1	--	--	innexin inx2-like [Limulus polyphemus]
evm.TU.Hic_chr_8.144	92	112	142	795	527	140	5.32924	6.68035	8.14651	48.447	32.3756	8.33314	0.000455566	2.3818	up	--	--	Molecular Function: DNA binding (GO:0003677);; Biological Process: transposition, DNA-mediated (GO:0006313);; Biological Process: DNA integration (GO:0015074);;	K08871|3.9e-10|els:105005660|K08871 bromodomain-containing protein 2 | (RefSeq) bromodomain-containing protein 2-like	--	--	--	Transposase	--	J	Translation, ribosomal structure and biogenesis	unnamed protein product [Mytilus coruscus]
NewGene_18945	4784	3690	4088	975	1042	971	29.207	23.2675	24.5354	5.99702	6.52649	5.8726	2.54e-19	-1.78492	down	--	--	Biological Process: cell morphogenesis (GO:0000902);; Biological Process: cell morphogenesis involved in differentiation (GO:0000904);; Cellular Component: cellular_component (GO:0005575);; Cellular Component: extracellular region (GO:0005576);; Cellular Component: basement membrane (GO:0005604);; Cellular Component: basement membrane (GO:0005605);; Biological Process: cell adhesion (GO:0007155);…	K05635|0.0|fcd:110845551|K05635 laminin, gamma 1 | (RefSeq) laminin subunit gamma-1-like	ECM-receptor interaction (ko04512)	[W]	Extracellular structures	Laminin N-terminal (Domain VI)	Laminin subunit gamma-1 OS=Drosophila melanogaster OX=7227 GN=LanB2 PE=2 SV=2	W	Extracellular structures	laminin subunit gamma-1-like isoform X1 [Limulus polyphemus]
evm.TU.Hic_chr_10.2680	699	701	949	4874	4239	3362	28.3061	29.1648	37.7511	205.69	180.461	138.921	4.18e-20	2.69235	up	--	--	Biological Process: response to stress (GO:0006950);; Biological Process: response to unfolded protein (GO:0006986);; Biological Process: cell communication (GO:0007154);; Biological Process: signal transduction (GO:0007165);; Biological Process: biological_process (GO:0008150);; Biological Process: cellular process (GO:0009987);; Biological Process: response to organic substance (GO:0010033);; C…	K14027|2.7e-20|mdo:100021092|K14027 homocysteine-responsive endoplasmic reticulum-resident ubiquitin-like domain member 1 protein | (RefSeq) HERPUD1; homocysteine inducible ER protein with ubiquitin like domain 1	Protein processing in endoplasmic reticulum (ko04141)	[O]	Posttranslational modification, protein turnover, chaperones	--	--	O	Posttranslational modification, protein turnover, chaperones	homocysteine-responsive endoplasmic reticulum-resident ubiquitin-like domain member 2 protein [Limulus polyphemus]
evm.TU.Hic_chr_2.1568	7226	7032	9601	3083	3978	4023	155.48	155.462	202.818	69.0817	89.9304	88.2763	0.00461589	-0.835368	down	[P]	Inorganic ion transport and metabolism	Molecular Function: actin binding (GO:0003779);; Biological Process: cytoskeleton organization (GO:0007010);; Molecular Function: metal ion binding (GO:0046872);;	K00522|5.8e-48|tut:107365232|K00522 ferritin heavy chain [EC:1.16.3.2] | (RefSeq) ferritin heavy chain isoform X2	--	[TZ]	Signal transduction mechanisms;; Cytoskeleton	Ferritin-like domain	Soma ferritin OS=Lymnaea stagnalis OX=6523 PE=2 SV=2	--	--	actin-binding LIM protein 3-like [Limulus polyphemus]
evm.TU.Hic_chr_8.459	548	556	855	1062	930	1196	7.0721	7.37787	10.8466	14.2934	12.6162	15.7597	0.00580371	0.970348	up	--	--	Molecular Function: GTPase activator activity (GO:0005096);; Biological Process: signal transduction (GO:0007165);;	K07526|2.1e-244|phu:Phum_PHUM159090|K07526 SLIT-ROBO Rho GTPase activating protein | (RefSeq) SLIT-ROBO Rho GTPase-activating protein, putative	--	[Z]	Cytoskeleton	RhoGAP domain	Mental retardation GTPase activating protein homolog 2 OS=Dictyostelium discoideum OX=44689 GN=mgp2 PE=3 SV=1	T	Signal transduction mechanisms	SLIT-ROBO Rho GTPase-activating protein 1-like isoform X4 [Centruroides sculpturatus]
evm.TU.Hic_chr_13.2623	476	490	554	844	728	940	14.4677	15.3147	16.5347	26.7472	23.2732	29.1718	8.86e-05	0.999846	up	[J]	Translation, ribosomal structure and biogenesis	Molecular Function: GTPase activity (GO:0003924);; Molecular Function: GTP binding (GO:0005525);;	K03267|1.9e-191|isc:IscW_ISCW018746|K03267 peptide chain release factor subunit 3 | (RefSeq) translation elongation factor EF-1 alpha/Tu, putative	mRNA surveillance pathway (ko03015)	[J]	Translation, ribosomal structure and biogenesis	Elongation factor Tu GTP binding domain	Eukaryotic peptide chain release factor GTP-binding subunit OS=Dictyostelium discoideum OX=44689 GN=erf3 PE=2 SV=1	J	Translation, ribosomal structure and biogenesis	eukaryotic peptide chain release factor GTP-binding subunit ERF3A-like [Limulus polyphemus]
evm.TU.Hic_chr_2.2415	1158	857	631	79	140	138	34.8923	26.53	18.638	2.46259	4.40794	4.21691	1.65e-13	-2.60207	down	[O]	Posttranslational modification, protein turnover, chaperones	Biological Process: reproduction (GO:0000003);; Cellular Component: lytic vacuole (GO:0000323);; Molecular Function: virus receptor activity (GO:0001618);; Biological Process: cell activation (GO:0001775);; Biological Process: regulation of cytokine production (GO:0001817);; Biological Process: positive regulation of cytokine production (GO:0001819);; Biological Process: regulation of leukocyte m…	K23425|6.8e-51|oas:101110712|K23425 leukocyte elastase inhibitor | (RefSeq) SERPINB1; leukocyte elastase inhibitor	--	[V]	Defense mechanisms	Serpin (serine protease inhibitor)	Intracellular coagulation inhibitor 2 OS=Tachypleus tridentatus OX=6853 PE=1 SV=1	O	Posttranslational modification, protein turnover, chaperones	limulus intracellular coagulation inhibitor type 2 precursor [Tachypleus tridentatus]
evm.TU.Hic_chr_9.947	95	64	228	15	5	22	5.98416	4.1284	14.0894	0.981134	0.301563	1.40196	0.000369204	-2.95886	down	--	--	Molecular Function: signaling receptor binding (GO:0005102);; Cellular Component: extracellular region (GO:0005576);; Cellular Component: cell surface (GO:0009986);; Biological Process: anatomical structure development (GO:0048856);;	K01691|1.1e-43|isc:IscW_ISCW021962|K01691 WNT inhibitory factor 1 | (RefSeq) conserved hypothetical protein	Wnt signaling pathway (ko04310)	--	--	WIF domain	--	--	--	protein shifted-like isoform X3 [Limulus polyphemus]
evm.TU.Hic_chr_9.914	1283	1251	1490	563	632	807	24.8872	24.9463	28.3781	11.377	12.8813	15.9767	0.0091831	-0.7368	down	--	--	Biological Process: negative regulation of transcription by RNA polymerase II (GO:0000122);; Cellular Component: nuclear chromosome (GO:0000228);; Cellular Component: chromatin (GO:0000785);; Cellular Component: nuclear chromatin (GO:0000790);; Cellular Component: euchromatin (GO:0000791);; Molecular Function: transcription regulatory region sequence-specific DNA binding (GO:0000976);; Molecular …	K08883|1.3e-88|isc:IscW_ISCW017611|K08883 tripartite motif-containing protein 33 [EC:2.3.2.27] | (RefSeq) transcription intermediary factor 1-alpha, putative	--	[O]	Posttranslational modification, protein turnover, chaperones	Bromodomain	Chromodomain-helicase-DNA-binding protein 3 OS=Drosophila melanogaster OX=7227 GN=Chd3 PE=2 SV=3	O	Posttranslational modification, protein turnover, chaperones	E3 ubiquitin-protein ligase TRIM33-like [Limulus polyphemus]
NewGene_16566	549	296	391	132	161	152	6.82737	3.76154	4.76952	1.69444	2.09494	1.91394	0.00143461	-1.18408	down	--	--	Molecular Function: DNA-binding transcription factor activity (GO:0003700);; Molecular Function: isomerase activity (GO:0016853);; Cellular Component: host cell nucleus (GO:0042025);; Molecular Function: protein dimerization activity (GO:0046983);;	K04377|1.04e-12|isc:IscW_ISCW023000|K04377 Myc proto-oncogene protein | (RefSeq) REF-cotransformation assay oncogene, putative	Wnt signaling pathway (ko04310);; TGF-beta signaling pathway (ko04350)	--	--	Helix-loop-helix DNA-binding domain	--	K	Transcription	transcriptional regulator Myc-B-like [Limulus polyphemus]
evm.TU.Hic_chr_13.1529	1901	1901	1625	2943	2674	2107	15.9289	16.3682	13.3688	25.682	23.5377	18.0077	0.0051989	0.802292	up	--	--	Molecular Function: ubiquitin-protein transferase activity (GO:0004842);; Molecular Function: zinc ion binding (GO:0008270);;	K10590|0.0e+00|zne:110838259|K10590 E3 ubiquitin-protein ligase TRIP12 [EC:2.3.2.26] | (RefSeq) E3 ubiquitin-protein ligase TRIP12 isoform X1	Ubiquitin mediated proteolysis (ko04120)	[O]	Posttranslational modification, protein turnover, chaperones	HECT-domain (ubiquitin-transferase)	E3 ubiquitin-protein ligase Ufd4 OS=Drosophila melanogaster OX=7227 GN=Ufd4 PE=2 SV=1	O	Posttranslational modification, protein turnover, chaperones	E3 ubiquitin-protein ligase TRIP12-like isoform X5 [Limulus polyphemus]
evm.TU.Hic_chr_13.2056	2194	1265	3066	269	505	381	62.4051	36.9755	85.6159	7.95666	15.0696	11.0391	3.34e-07	-2.22714	down	--	--	Cellular Component: extracellular region (GO:0005576);; Biological Process: carbohydrate metabolic process (GO:0005975);; Molecular Function: chitin binding (GO:0008061);; Molecular Function: hydrolase activity, acting on carbon-nitrogen (but not peptide) bonds (GO:0016810);;	--	--	--	--	Chitin binding Peritrophin-A domain	Chitin deacetylase 1 OS=Bombyx mori OX=7091 GN=CDA1 PE=1 SV=1	O	Posttranslational modification, protein turnover, chaperones	uncharacterized protein LOC106474469 [Limulus polyphemus]
evm.TU.Hic_chr_1.2303	17	13	28	76	52	79	0.763095	0.588527	1.25155	3.56612	2.46274	3.66436	0.000836391	2.10535	up	--	--	Molecular Function: catalytic activity (GO:0003824);;	--	--	--	--	Protein of unknown function (DUF229)	--	S	Function unknown	uncharacterized protein LOC106473914 [Limulus polyphemus]
evm.TU.Hic_chr_9.748	638	444	540	145	139	298	9.01453	6.43477	7.48306	2.13275	2.04955	4.28208	0.00534988	-1.21141	down	--	--	Cellular Component: integral component of membrane (GO:0016021);;	K16680|2.0e-265|dpte:113791033|K16680 echinoid | (RefSeq) hemicentin-2-like isoform X1	--	[R]	General function prediction only	Immunoglobulin domain	Synaptogenesis protein syg-2 OS=Caenorhabditis elegans OX=6239 GN=syg-2 PE=1 SV=1	T	Signal transduction mechanisms	hemicentin-1-like [Limulus polyphemus]
NewGene_6823	1104	499	1768	239	348	323	18.7195	8.68852	29.4287	4.21694	6.18823	5.57393	0.00295939	-1.62368	down	--	--	Cellular Component: extracellular region (GO:0005576);; Biological Process: chitin metabolic process (GO:0006030);; Molecular Function: chitin binding (GO:0008061);;	--	--	--	--	Chitin binding Peritrophin-A domain	--	S	Function unknown	uncharacterized threonine-rich GPI-anchored glycoprotein PJ4664.02-like isoform X4 [Limulus polyphemus]
NewGene_18318	277	252	175	70	60	62	16.569	15.7556	10.404	4.46127	3.73683	4.32926	1.9e-05	-1.5815	down	--	--	Biological Process: cell morphogenesis (GO:0000902);; Biological Process: cell morphogenesis involved in differentiation (GO:0000904);; Biological Process: immune effector process (GO:0002252);; Biological Process: immune system process (GO:0002376);; Cellular Component: cellular_component (GO:0005575);; Cellular Component: extracellular region (GO:0005576);; Cellular Component: basement membrane…	K06240|2.60e-41|fcd:110842377|K06240 laminin, alpha 3/5 | (RefSeq) laminin subunit alpha-like	ECM-receptor interaction (ko04512)	[W]	Extracellular structures	Laminin G domain	--	W	Extracellular structures	laminin subunit alpha-1-like [Limulus polyphemus]
evm.TU.Hic_chr_8.1938	1534	1435	1452	577	626	893	12.3456	11.8606	11.4743	4.8352	5.28988	7.32513	0.00307629	-0.804026	down	[T]	Signal transduction mechanisms	Molecular Function: protein tyrosine phosphatase activity (GO:0004725);; Cellular Component: integral component of membrane (GO:0016021);;	K05695|0.0e+00|dpte:113796323|K05695 receptor-type tyrosine-protein phosphatase F [EC:3.1.3.48] | (RefSeq) tyrosine-protein phosphatase Lar-like isoform X1	--	[T]	Signal transduction mechanisms	Protein-tyrosine phosphatase	Tyrosine-protein phosphatase Lar OS=Drosophila melanogaster OX=7227 GN=Lar PE=1 SV=2	T	Signal transduction mechanisms	receptor-type tyrosine-protein phosphatase S-like isoform X6 [Limulus polyphemus]
evm.TU.Hic_chr_3.575	8	26	8	87	93	85	0.542507	1.74956	0.499962	6.10302	6.62819	5.82518	1.33e-05	2.93902	up	--	--	Cellular Component: integral component of membrane (GO:0016021);;	K15115|1.8e-51|dpte:113790990|K15115 solute carrier family 25 (mitochondrial folate transporter), member 32 | (RefSeq) mitochondrial folate transporter/carrier-like isoform X1	--	[C]	Energy production and conversion	Mitochondrial carrier protein	Mitochondrial substrate carrier family protein M OS=Dictyostelium discoideum OX=44689 GN=mcfM PE=3 SV=1	C	Energy production and conversion	mitochondrial folate transporter/carrier-like [Limulus polyphemus]
evm.TU.Hic_chr_5.812	20	6	17	230	174	222	0.850571	0.231622	0.690423	10.4238	7.93698	9.87499	1.91e-17	4.15016	up	--	--	--	--	--	--	--	--	--	--	--	uncharacterized protein LOC111087176 isoform X1 [Limulus polyphemus]
evm.TU.Hic_chr_1.1905	55	69	127	2	4	13	2.56857	3.30791	5.87107	0.062065	0.16962	0.603024	8.29e-05	-3.49007	down	--	--	Molecular Function: DNA binding (GO:0003677);; Cellular Component: nucleus (GO:0005634);;	K09267|1.4e-38|prap:110996685|K09267 transcription factor SOX1/3/14/21 (SOX group B) | (RefSeq) transcription factor SOX-14-like isoform X1	--	[K]	Transcription	HMG (high mobility group) box	Transcription factor sox-2 OS=Caenorhabditis elegans OX=6239 GN=sox-2 PE=1 SV=2	K	Transcription	transcription factor SOX-14-like [Limulus polyphemus]
evm.TU.Hic_chr_2.774	94	121	249	20	33	39	3.32313	4.40645	8.70892	0.730337	1.20207	1.39317	0.00125121	-2.08561	down	--	--	Molecular Function: nucleic acid binding (GO:0003676);;	K09204|2.1e-21|phu:Phum_PHUM206780|K09204 krueppel-like factor 1 | (RefSeq) hypothetical protein	--	[R]	General function prediction only	Zinc finger, C2H2 type	Dendritic arbor reduction protein 1 OS=Drosophila melanogaster OX=7227 GN=dar1 PE=2 SV=2	K	Transcription	Krueppel-like factor 2 [Limulus polyphemus]
evm.TU.Hic_chr_4.1006	115	122	135	213	219	283	1.7985	1.95807	2.06639	3.46646	3.60033	4.51216	0.000159394	1.21492	up	--	--	Biological Process: regulation of protein phosphorylation (GO:0001932);; Biological Process: positive regulation of protein phosphorylation (GO:0001934);; Molecular Function: molecular_function (GO:0003674);; Molecular Function: catalytic activity (GO:0003824);; Molecular Function: cyclic-nucleotide phosphodiesterase activity (GO:0004112);; Molecular Function: 3',5'-cyclic-nucleotide phosphodiest…	K18437|2.5e-134|xtr:100490787|K18437 high affinity cAMP-specific and IBMX-insensitive 3',5'-cyclic phosphodiesterase 8 [EC:3.1.4.53] | (RefSeq) pde8b; high affinity cAMP-specific and IBMX-insensitive 3',5'-cyclic phosphodiesterase 8B isoform X1	Purine metabolism (ko00230)	[T]	Signal transduction mechanisms	3'5'-cyclic nucleotide phosphodiesterase	High affinity cAMP-specific and IBMX-insensitive 3',5'-cyclic phosphodiesterase 8 OS=Drosophila melanogaster OX=7227 GN=Pde8 PE=2 SV=1	T	Signal transduction mechanisms	high affinity cAMP-specific and IBMX-insensitive 3',5'-cyclic phosphodiesterase 8B-like isoform X1 [Limulus polyphemus]
evm.TU.Hic_chr_6.2014	1065	1744	1025	439	469	430	13.5795	22.8502	12.8233	5.82306	6.27934	5.58277	0.000278123	-1.2361	down	--	--	Cellular Component: cytoplasm (GO:0005737);; Biological Process: intracellular distribution of mitochondria (GO:0048312);;	K03255|0.0e+00|zne:110837242|K03255 protein TIF31 | (RefSeq) clustered mitochondria protein homolog	--	[R]	General function prediction only	Clustered mitochondria	Clustered mitochondria protein homolog OS=Aedes aegypti OX=7159 GN=AAEL000794 PE=3 SV=1	Z	Cytoskeleton	clustered mitochondria protein homolog [Limulus polyphemus]
evm.TU.Hic_chr_8.1263	1029	1070	1087	189	390	405	39.0074	41.6751	40.4529	7.44322	15.4971	15.6538	0.000126093	-1.42638	down	[P]	Inorganic ion transport and metabolism	Molecular Function: sulfuric ester hydrolase activity (GO:0008484);;	K12375|3.9e-65|lak:106165978|K12375 arylsulfatase I/J [EC:3.1.6.-] | (RefSeq) arylsulfatase B	--	[R]	General function prediction only	Sulfatase	--	P	Inorganic ion transport and metabolism	arylsulfatase B-like isoform X1 [Limulus polyphemus]
NewGene_8627	12595	11533	6511	53073	31938	33938	87.0959	82.0111	44.1845	381.678	228.039	237.421	2.77e-10	2.26138	up	--	--	--	--	--	--	--	Protein of unknown function (DUF1397)	--	--	--	uncharacterized protein LOC106464855 [Limulus polyphemus]
evm.TU.Hic_chr_4.434	231	312	209	593	583	606	11.675	16.1951	10.3355	31.2002	30.9847	31.2578	4.12e-08	1.52748	up	--	--	Molecular Function: protein binding (GO:0005515);; Molecular Function: transferase activity (GO:0016740);; Molecular Function: metal ion binding (GO:0046872);;	K13196|4.2e-32|aec:105146011|K13196 zinc finger protein ubi-d4 | (RefSeq) uncharacterized protein LOC105146011	--	[B]	Chromatin structure and dynamics	PHD-finger	Zinc finger protein dpff-1 OS=Caenorhabditis elegans OX=6239 GN=dpff-1 PE=3 SV=2	B	Chromatin structure and dynamics	histone acetyltransferase KAT6B-like [Limulus polyphemus]
NewGene_7134	531	229	396	66	105	58	21.3804	9.4178	15.5183	2.75816	4.44466	2.33128	2.41e-05	-2.03868	down	--	--	Cellular Component: integral component of membrane (GO:0016021);;	--	--	--	--	--	--	--	--	uncharacterized protein LOC106474813 [Limulus polyphemus]
evm.TU.Hic_chr_9.1565	64	67	72	193	99	158	0.726055	0.778962	0.800797	2.28582	1.17737	1.82593	0.00246257	1.42984	up	[O]	Posttranslational modification, protein turnover, chaperones	Molecular Function: ATP binding (GO:0005524);; Cellular Component: cytoplasm (GO:0005737);; Cellular Component: centrosome (GO:0005813);; Cellular Component: spindle (GO:0005819);; Cellular Component: microtubule (GO:0005874);; Molecular Function: microtubule binding (GO:0008017);; Molecular Function: microtubule-severing ATPase activity (GO:0008568);; Cellular Component: integral component of me…	K13254|1.1e-95|isc:IscW_ISCW020482|K13254 spastin [EC:5.6.1.1] | (RefSeq) ATPase, putative	--	[O]	Posttranslational modification, protein turnover, chaperones	ATPase family associated with various cellular activities (AAA)	Spastin OS=Ixodes scapularis OX=6945 GN=spas PE=3 SV=1	O	Posttranslational modification, protein turnover, chaperones	spastin-like isoform X1 [Limulus polyphemus]
evm.TU.Hic_chr_7.469	844	774	603	1017	1026	979	12.7498	12.0133	8.93676	16.0015	16.2853	15.0764	0.00375659	0.734693	up	--	--	Biological Process: ubiquitin-dependent protein catabolic process (GO:0006511);; Biological Process: protein deubiquitination (GO:0016579);; Molecular Function: thiol-dependent ubiquitinyl hydrolase activity (GO:0036459);;	K11849|2.1e-229|lak:106181978|K11849 ubiquitin carboxyl-terminal hydrolase 25 [EC:3.4.19.12] | (RefSeq) ubiquitin carboxyl-terminal hydrolase 25-like isoform X1	--	[O]	Posttranslational modification, protein turnover, chaperones	Ubiquitin carboxyl-terminal hydrolase	--	O	Posttranslational modification, protein turnover, chaperones	LOW QUALITY PROTEIN: ubiquitin carboxyl-terminal hydrolase 25-like, partial [Limulus polyphemus]
NewGene_3749	373	389	455	105	169	203	4.21682	4.41421	4.69921	1.1299	2.13268	2.249	0.00559668	-1.08567	down	--	--	Biological Process: response to UV (GO:0009411);;	K23720|1.08e-70|lcm:102355114|K23720 UV-stimulated scaffold protein A | (RefSeq) UVSSA; UV stimulated scaffold protein A	--	[S]	Function unknown	--	--	S	Function unknown	UV-stimulated scaffold protein A-like isoform X3 [Limulus polyphemus]
evm.TU.Hic_chr_1.435	1853	1041	1055	306	242	624	17.9444	10.3553	10.0333	3.08218	2.45857	6.16181	0.00176057	-1.47731	down	--	--	Molecular Function: DNA-binding transcription factor activity, RNA polymerase II-specific (GO:0000981);; Molecular Function: molecular_function (GO:0003674);; Molecular Function: nucleic acid binding (GO:0003676);; Molecular Function: DNA binding (GO:0003677);; Molecular Function: DNA-binding transcription factor activity (GO:0003700);; Molecular Function: binding (GO:0005488);; Cellular Componen…	K08618|4.0e-17|xco:114139055|K08618 a disintegrin and metalloproteinase with thrombospondin motifs 2 [EC:3.4.24.14] | (RefSeq) uncharacterized protein LOC114139055 isoform X1	--	--	--	Collagen triple helix repeat (20 copies)	--	S	Function unknown	PREDICTED: uncharacterized protein LOC106812448 [Priapulus caudatus]
evm.TU.Hic_chr_4.459	187	291	157	1171	677	965	3.68105	5.89185	3.03691	24.0514	14.0292	19.4271	6.5e-11	2.43348	up	--	--	Molecular Function: protein tyrosine phosphatase activity (GO:0004725);;	K06776|7.6e-118|lak:106162145|K06776 receptor-type tyrosine-protein phosphatase kappa [EC:3.1.3.48] | (RefSeq) receptor-type tyrosine-protein phosphatase epsilon isoform X1	--	[T]	Signal transduction mechanisms	Protein-tyrosine phosphatase	Tyrosine-protein phosphatase Lar-like OS=Caenorhabditis elegans OX=6239 GN=ptp-3 PE=1 SV=1	T	Signal transduction mechanisms	receptor-type tyrosine-protein phosphatase kappa-like [Limulus polyphemus]
evm.TU.Hic_chr_2.1505	132	106	120	32	31	53	6.56833	5.37692	5.85591	1.63214	1.58697	2.68195	0.00515137	-1.35265	down	--	--	Molecular Function: molecular_function (GO:0003674);; Molecular Function: binding (GO:0005488);; Molecular Function: protein binding (GO:0005515);; Cellular Component: cellular_component (GO:0005575);; Cellular Component: intracellular (GO:0005622);; Cellular Component: obsolete cell (GO:0005623);; Cellular Component: cytoplasm (GO:0005737);; Cellular Component: microtubule organizing center (GO:…	K20173|5.9e-50|zne:110829434|K20173 RILP-like protein 1 | (RefSeq) RILP-like protein homolog isoform X1	--	--	--	JNK_SAPK-associated protein-1	--	S	Function unknown	RILP-like protein homolog isoform X1 [Limulus polyphemus]
evm.TU.Hic_chr_7.743	1277	1266	1568	510	577	750	46.22	47.0605	55.6987	19.2067	21.9426	27.6682	0.00217128	-0.893702	down	[CHR]	Energy production and conversion;; Coenzyme transport and metabolism;; General function prediction only	Molecular Function: transcription corepressor activity (GO:0003714);; Molecular Function: oxidoreductase activity, acting on the CH-OH group of donors, NAD or NADP as acceptor (GO:0016616);; Molecular Function: NAD binding (GO:0051287);;	K04496|3.8e-204|isc:IscW_ISCW010116|K04496 C-terminal binding protein | (RefSeq) glyoxylate/hydroxypyruvate reductase, putative	Wnt signaling pathway (ko04310);; Notch signaling pathway (ko04330)	[K]	Transcription	D-isomer specific 2-hydroxyacid dehydrogenase, NAD binding domain	C-terminal-binding protein OS=Drosophila melanogaster OX=7227 GN=CtBP PE=1 SV=3	E	Amino acid transport and metabolism	C-terminal-binding protein-like [Limulus polyphemus]
evm.TU.Hic_chr_9.645	35	40	11	176	147	71	3.84641	4.58235	1.12765	20.3551	17.2093	8.00868	0.000314649	2.51259	up	--	--	--	--	--	--	--	--	--	--	--	uncharacterized protein LOC106468246 [Limulus polyphemus]
evm.TU.Hic_chr_8.1954	2435	2313	2344	1126	1168	1317	35.8579	35.011	33.8933	17.2712	18.0707	19.7828	0.00030438	-0.694417	down	[G]	Carbohydrate transport and metabolism	Molecular Function: isomerase activity (GO:0016853);;	K01816|4.3e-68|bim:100746017|K01816 hydroxypyruvate isomerase [EC:5.3.1.22] | (RefSeq) putative hydroxypyruvate isomerase	Glyoxylate and dicarboxylate metabolism (ko00630)	[G]	Carbohydrate transport and metabolism	Xylose isomerase-like TIM barrel	Putative hydroxypyruvate isomerase OS=Caenorhabditis elegans OX=6239 GN=C05D11.5 PE=3 SV=1	G	Carbohydrate transport and metabolism	uncharacterized protein LOC111089581 [Limulus polyphemus]
evm.TU.Hic_chr_7.2715	8	19	36	63	57	108	0.462105	1.11856	2.00965	3.75507	3.44474	6.31719	0.00964502	2.09658	up	--	--	--	--	--	--	--	--	--	--	--	uncharacterized protein LOC111088859 isoform X1 [Limulus polyphemus]
evm.TU.Hic_chr_10.801	144	94	152	35	30	39	7.98982	5.37561	8.30119	1.99672	1.70781	2.19818	0.000693342	-1.62872	down	--	--	Molecular Function: RNA binding (GO:0003723);;	K14945|2.9e-80|tut:107369784|K14945 protein quaking | (RefSeq) protein held out wings	--	[A]	RNA processing and modification	KH domain	Protein held out wings OS=Drosophila melanogaster OX=7227 GN=how PE=1 SV=1	A	RNA processing and modification	protein held out wings-like isoform X1 [Limulus polyphemus]
NewGene_15729	109	153	92	549	695	722	3.29062	4.7458	2.71107	17.2629	22.0686	22.251	3.48e-20	2.75286	up	[I]	Lipid transport and metabolism	Cellular Component: integral component of membrane (GO:0016021);;	K22904|3.47e-43|crg:105324881|K22904 presqualene diphosphate phosphatase [EC:3.1.3.-] | (RefSeq) phospholipid phosphatase 6-like	--	[S]	Function unknown	PAP2 superfamily	--	S	Function unknown	phospholipid phosphatase 6-like [Centruroides sculpturatus]
evm.TU.Hic_chr_6.1857	184	162	256	596	856	333	7.77633	7.02535	10.6261	26.3205	38.1403	14.3858	0.000137656	1.85703	up	[E]	Amino acid transport and metabolism	Biological Process: cell morphogenesis (GO:0000902);; Biological Process: glutathione catabolic process (GO:0006751);; Biological Process: multicellular organism development (GO:0007275);; Biological Process: nervous system development (GO:0007399);; Biological Process: biological_process (GO:0008150);; Biological Process: anatomical structure morphogenesis (GO:0009653);; Biological Process: cell…	K18592|1.4e-66|myi:110441473|K18592 gamma-glutamyltranspeptidase / glutathione hydrolase / leukotriene-C4 hydrolase [EC:2.3.2.2 3.4.19.13 3.4.19.14] | (RefSeq) gamma-glutamyltranspeptidase 1-like	Taurine and hypotaurine metabolism (ko00430);; Glutathione metabolism (ko00480);; Arachidonic acid metabolism (ko00590)	[E]	Amino acid transport and metabolism	Gamma-glutamyltranspeptidase	--	E	Amino acid transport and metabolism	gamma-glutamyltranspeptidase 1-like [Limulus polyphemus]
evm.TU.Hic_chr_7.2439	3226	5081	3116	5855	8346	8139	229.194	370.902	217.346	433.241	623.046	589.846	0.000137505	1.24395	up	--	--	Biological Process: regulation of cell growth (GO:0001558);; Molecular Function: insulin-like growth factor binding (GO:0005520);; Cellular Component: extracellular region (GO:0005576);;	K23580|4.2e-10|cjo:107313406|K23580 insulin-like growth factor-binding protein 7 | (RefSeq) IGFBP7; insulin-like growth factor-binding protein 7 isoform X2	--	--	--	Insulin-like growth factor binding protein	Single insulin-like growth factor-binding domain protein-2 OS=Cupiennius salei OX=6928 PE=1 SV=1	S	Function unknown	venom protein 302-like [Limulus polyphemus]
evm.TU.Hic_chr_1.1262	62	81	120	298	200	186	2.16619	2.89008	4.10406	10.8831	7.36794	6.635	0.000740719	1.65658	up	[J]	Translation, ribosomal structure and biogenesis	Molecular Function: translation release factor activity (GO:0003747);;	K03265|2.9e-228|isc:IscW_ISCW010110|K03265 peptide chain release factor subunit 1 | (RefSeq) eukaryotic peptide chain release factor subunit, putative	mRNA surveillance pathway (ko03015)	[J]	Translation, ribosomal structure and biogenesis	eRF1 domain 2	Eukaryotic peptide chain release factor subunit 1 OS=Drosophila melanogaster OX=7227 GN=eRF1 PE=1 SV=2	J	Translation, ribosomal structure and biogenesis	eukaryotic peptide chain release factor subunit 1 isoform X1 [Limulus polyphemus]
evm.TU.Hic_chr_2.1117	287	364	223	1243	1058	1418	8.13473	10.5988	6.21458	36.751	31.5358	41.0582	4.82e-18	2.37094	up	--	--	Cellular Component: integral component of membrane (GO:0016021);;	K20372|1.8e-89|lak:106162796|K20372 TBC1 domain family member 20 | (RefSeq) TBC1 domain family member 20 isoform X1	--	[T]	Signal transduction mechanisms	Rab-GTPase-TBC domain	--	T	Signal transduction mechanisms	TBC1 domain family member 20-like [Limulus polyphemus]
evm.TU.Hic_chr_13.3167	943	670	474	274	292	283	4.4876	3.2747	2.21107	1.35724	1.45907	1.36987	0.00527507	-1.00017	down	--	--	Biological Process: reproduction (GO:0000003);; Biological Process: developmental process involved in reproduction (GO:0003006);; Molecular Function: signaling receptor binding (GO:0005102);; Cellular Component: cellular_component (GO:0005575);; Cellular Component: extracellular region (GO:0005576);; Cellular Component: basement membrane (GO:0005604);; Biological Process: multicellular organism d…	K05637|0.0e+00|tut:107361499|K05637 laminin, alpha 1/2 | (RefSeq) laminin subunit alpha-2	ECM-receptor interaction (ko04512)	[W]	Extracellular structures	Laminin EGF domain	Laminin subunit gamma-1 OS=Drosophila melanogaster OX=7227 GN=LanB2 PE=2 SV=2	W	Extracellular structures	laminin subunit alpha-2-like, partial [Limulus polyphemus]
evm.TU.Hic_chr_6.221	317	492	398	86	114	92	5.47651	8.72412	6.74039	1.54704	2.06372	1.6066	6.32e-07	-1.77028	down	--	--	Biological Process: eye development (GO:0001654);; Biological Process: establishment of planar polarity (GO:0001736);; Biological Process: morphogenesis of a polarized epithelium (GO:0001738);; Biological Process: compound eye morphogenesis (GO:0001745);; Biological Process: compound eye photoreceptor cell differentiation (GO:0001751);; Biological Process: compound eye photoreceptor fate commitme…	K10104|8.0e-47|lak:106161414|K10104 ficolin | (RefSeq) microfibril-associated glycoprotein 4-like	--	[R]	General function prediction only	Fibrinogen beta and gamma chains, C-terminal globular domain	Techylectin-5B OS=Tachypleus tridentatus OX=6853 PE=1 SV=1	S	Function unknown	protein scabrous-like [Limulus polyphemus]
NewGene_942	22	47	12	1533	823	560	1.64042	3.60421	0.829579	119.134	64.4963	42.5968	3.98e-22	5.47811	up	--	--	--	--	--	--	--	--	--	--	--	cuticular protein [Tachypleus tridentatus]
evm.TU.Hic_chr_6.484	239	142	218	37	33	32	6.13901	3.74561	5.51097	0.986098	0.88781	0.828069	7.85e-08	-2.26686	down	--	--	Biological Process: reproduction (GO:0000003);; Biological Process: cell morphogenesis (GO:0000902);; Biological Process: cell morphogenesis involved in differentiation (GO:0000904);; Molecular Function: DNA-binding transcription factor activity, RNA polymerase II-specific (GO:0000981);; Molecular Function: RNA polymerase II general transcription initiation factor activity (GO:0000983);; Molecula…	--	--	[K]	Transcription	SKI/SNO/DAC family	--	K	Transcription	dachshund homolog 2-like isoform X2 [Limulus polyphemus]
evm.TU.Hic_chr_13.939	967	1166	1293	393	474	505	6.88258	8.52907	9.03477	2.91127	3.54575	3.663	0.000209617	-1.04959	down	[X]	Mobilome: prophages, transposons	Cellular Component: integral component of membrane (GO:0016021);;	K16353|0.0e+00|zne:110830887|K16353 protein sidekick | (RefSeq) protein sidekick	--	[T]	Signal transduction mechanisms	Fibronectin type III domain	Protein sidekick OS=Drosophila melanogaster OX=7227 GN=sdk PE=1 SV=2	T	Signal transduction mechanisms	protein sidekick-like isoform X2 [Limulus polyphemus]
evm.TU.Hic_chr_12.118	291	164	220	2172	2043	1668	4.74899	2.74969	3.52586	36.984	35.1043	27.8186	2.25e-31	3.41969	up	--	--	Molecular Function: ubiquitin-protein transferase activity (GO:0004842);; Molecular Function: zinc ion binding (GO:0008270);;	K10645|4.9e-273|zne:110837100|K10645 E3 ubiquitin-protein ligase mind-bomb [EC:2.3.2.27] | (RefSeq) E3 ubiquitin-protein ligase MIB2	--	[R]	General function prediction only	Mib_herc2	E3 ubiquitin-protein ligase mind-bomb OS=Drosophila melanogaster OX=7227 GN=mib1 PE=1 SV=3	O	Posttranslational modification, protein turnover, chaperones	E3 ubiquitin-protein ligase MIB2-like [Limulus polyphemus]
evm.TU.Hic_chr_7.782	329	223	366	3161	2486	1927	7.05225	4.91477	7.71573	70.7263	56.1162	42.2284	1.13e-23	3.33545	up	--	--	Molecular Function: nucleic acid binding (GO:0003676);; Molecular Function: RNA-directed DNA polymerase activity (GO:0003964);; Molecular Function: RNA-DNA hybrid ribonuclease activity (GO:0004523);; Molecular Function: zinc ion binding (GO:0008270);;	--	--	--	--	--	--	S	Function unknown	reticulocyte binding protein 2 homolog b-like isoform X1 [Limulus polyphemus]
evm.TU.Hic_chr_8.2056	5	53	40	36	198	396	0.121361	1.38184	0.993862	0.949696	5.33618	10.4035	0.00719811	2.90234	up	[O]	Posttranslational modification, protein turnover, chaperones	Molecular Function: ATP binding (GO:0005524);;	K03283|8.6e-255|isc:IscW_ISCW024910|K03283 heat shock 70kDa protein 1/2/6/8 | (RefSeq) heat shock protein, putative	Spliceosome (ko03040);; Protein processing in endoplasmic reticulum (ko04141);; Endocytosis (ko04144)	[O]	Posttranslational modification, protein turnover, chaperones	Hsp70 protein	Heat shock protein 70 B2 OS=Anopheles albimanus OX=7167 GN=HSP70B2 PE=3 SV=1	O	Posttranslational modification, protein turnover, chaperones	heat shock protein 70 B2-like [Limulus polyphemus]
evm.TU.Hic_chr_11.1352	4476	4445	6965	1898	1937	2393	605.07	617.35	924.47	267.108	275.041	329.948	0.000940112	-1.08524	down	--	--	--	--	--	--	--	--	--	--	--	glutamic acid-rich protein-like isoform X2 [Limulus polyphemus]
evm.TU.Hic_chr_7.1701	37	34	23	1045	922	428	1.49555	1.40768	0.916376	44.6718	39.7692	17.8957	1.1e-28	4.98042	up	--	--	Molecular Function: kinase activity (GO:0016301);; Biological Process: inositol phosphate biosynthetic process (GO:0032958);;	K00911|2.2e-75|pcan:112556930|K00911 1D-myo-inositol-triphosphate 3-kinase [EC:2.7.1.127] | (RefSeq) inositol-trisphosphate 3-kinase homolog isoform X1	Inositol phosphate metabolism (ko00562);; Phosphatidylinositol signaling system (ko04070)	[I]	Lipid transport and metabolism	Inositol polyphosphate kinase	Inositol-trisphosphate 3-kinase homolog OS=Caenorhabditis elegans OX=6239 GN=lfe-2 PE=1 SV=1	G	Carbohydrate transport and metabolism	inositol-trisphosphate 3-kinase homolog isoform X2 [Limulus polyphemus]
NewGene_2505	260	173	304	40	33	99	5.76288	4.03522	6.94626	0.907433	0.756023	2.49118	0.00159494	-1.84538	down	--	--	Cellular Component: integral component of membrane (GO:0016021);;	--	--	--	--	PKD domain	--	--	--	uncharacterized protein LOC106469719 [Limulus polyphemus]
evm.TU.Hic_chr_6.51	553	623	586	193	236	233	23.0814	26.6786	24.0135	8.37298	10.3264	9.88407	9.91e-06	-1.13465	down	--	--	Molecular Function: protein tyrosine phosphatase activity (GO:0004725);; Molecular Function: ion channel activity (GO:0005216);; Molecular Function: protein tyrosine/serine/threonine phosphatase activity (GO:0008138);; Cellular Component: integral component of membrane (GO:0016021);;	K18079|4.3e-87|lak:106164811|K18079 PTEN homologous phosphatase | (RefSeq) phosphatidylinositol 3,4,5-trisphosphate 3-phosphatase TPTE2 isoform X1	--	[TR]	Signal transduction mechanisms;; General function prediction only	Ion transport protein	Phosphatidylinositol 3,4,5-trisphosphate 3-phosphatase and dual-specificity protein phosphatase PTEN OS=Dictyostelium discoideum OX=44689 GN=pteN PE=2 SV=1	T	Signal transduction mechanisms	phosphatidylinositol 3,4,5-trisphosphate 3-phosphatase TPTE2-like isoform X1 [Stegodyphus dumicola]
evm.TU.Hic_cluster_1.506	251	123	359	909	1392	701	27.7532	13.9483	39.0181	104.746	161.791	79.0706	4.8e-06	2.31636	up	--	--	--	K16663|2.2e-12|isc:IscW_ISCW012683|K16663 CMRF35-like molecule 9 | (RefSeq) phosphatidylinositol transfer protein PDR16, putative	--	--	--	CRAL/TRIO domain	--	U	Intracellular trafficking, secretion, and vesicular transport	motile sperm domain-containing protein 2-like [Limulus polyphemus]
evm.TU.Hic_chr_13.643	515	728	992	4043	1807	2202	35.0598	51.0116	66.4124	287.129	129.475	153.117	3.5e-06	2.12819	up	--	--	--	--	--	--	--	--	--	--	--	uncharacterized protein LOC111089164 [Limulus polyphemus]
evm.TU.Hic_cluster_3.2	388	237	285	79	68	104	10.3541	6.49893	7.46486	2.1885	1.89604	2.80943	2.2e-05	-1.57533	down	[O]	Posttranslational modification, protein turnover, chaperones	Molecular Function: metalloendopeptidase activity (GO:0004222);; Cellular Component: integral component of membrane (GO:0016021);;	K08635|7.0e-161|tut:107365272|K08635 neprilysin [EC:3.4.24.11] | (RefSeq) endothelin-converting enzyme homolog	--	[E]	Amino acid transport and metabolism	Peptidase family M13	Endothelin-converting enzyme homolog OS=Locusta migratoria OX=7004 PE=2 SV=1	E	Amino acid transport and metabolism	endothelin-converting enzyme homolog isoform X4 [Limulus polyphemus]
evm.TU.Hic_chr_9.1428	645	940	958	1211	1202	1621	39.2198	58.7772	57.2435	76.7134	76.835	100.632	0.00500322	0.931228	up	--	--	Molecular Function: GTPase activity (GO:0003924);; Molecular Function: GTP binding (GO:0005525);; Biological Process: small GTPase mediated signal transduction (GO:0007264);;	K04392|1.2e-96|pcan:112566348|K04392 Ras-related C3 botulinum toxin substrate 1 | (RefSeq) ras-related C3 botulinum toxin substrate 1	Phagosome (ko04145);; Wnt signaling pathway (ko04310)	[R]	General function prediction only	Ras family	Ras-related protein Rac1 OS=Drosophila melanogaster OX=7227 GN=Rac1 PE=1 SV=2	U	Intracellular trafficking, secretion, and vesicular transport	ras-related C3 botulinum toxin substrate 1 [Limulus polyphemus]
evm.TU.Hic_chr_13.3424	126	51	90	216	147	292	3.30907	1.35338	2.32224	5.90089	4.04198	7.84345	0.00258363	1.57607	up	--	--	Molecular Function: phosphatidylinositol binding (GO:0035091);;	K17928|7.5e-54|isc:IscW_ISCW018037|K17928 sorting nexin-16 | (RefSeq) sorting nexin, putative	--	[ZUD]	Cytoskeleton;; Intracellular trafficking, secretion, and vesicular transport;; Cell cycle control, cell division, chromosome partitioning	PX domain	--	--	--	uncharacterized protein LOC106461378 [Limulus polyphemus]
evm.TU.Hic_chr_11.944	124	152	110	766	869	783	5.03273	6.3519	4.39726	32.5476	37.2755	32.6133	8.43e-32	2.93161	up	--	--	Molecular Function: nucleotide binding (GO:0000166);; Molecular Function: nucleoside binding (GO:0001882);; Molecular Function: purine nucleoside binding (GO:0001883);; Biological Process: system process (GO:0003008);; Molecular Function: molecular_function (GO:0003674);; Molecular Function: catalytic activity (GO:0003824);; Molecular Function: GTPase activity (GO:0003924);; Molecular Function: b…	K07847|7.0e-53|bim:100740910|K07847 Rad and Gem related GTP binding protein 1 | (RefSeq) uncharacterized protein LOC100740910	--	[R]	General function prediction only	Ras family	Ras-like protein 2 OS=Physarum polycephalum OX=5791 GN=RAS-2 PE=2 SV=1	S	Function unknown	GTP-binding protein REM 1-like [Limulus polyphemus]
evm.TU.Hic_chr_6.1962	7049	6579	5269	34997	27371	20264	98.9752	94.9115	72.6304	511.77	403.785	290.213	3.48e-16	2.429	up	[C]	Energy production and conversion	Molecular Function: thioredoxin-disulfide reductase activity (GO:0004791);; Molecular Function: electron transfer activity (GO:0009055);; Molecular Function: protein disulfide oxidoreductase activity (GO:0015035);; Biological Process: cell redox homeostasis (GO:0045454);; Molecular Function: flavin adenine dinucleotide binding (GO:0050660);;	K22182|9.4e-191|pki:111851705|K22182 thioredoxin reductase (NADPH) [EC:1.8.1.9] | (RefSeq) thioredoxin reductase 1, cytoplasmic-like	Selenocompound metabolism (ko00450)	[O]	Posttranslational modification, protein turnover, chaperones	Pyridine nucleotide-disulphide oxidoreductase	Thioredoxin reductase 1 OS=Caenorhabditis elegans OX=6239 GN=trxr-1 PE=1 SV=3	C	Energy production and conversion	thioredoxin reductase 1, cytoplasmic-like [Limulus polyphemus]
NewGene_11905	34	50	39	86	87	97	1.05942	1.50847	1.05523	2.53688	2.81404	2.7373	0.00268022	1.41114	up	--	--	--	K04416|1.18e-15|obi:106881243|K04416 mitogen-activated protein kinase kinase kinase 1 [EC:2.7.11.25] | (RefSeq) mitogen-activated protein kinase kinase kinase 1-like	Ubiquitin mediated proteolysis (ko04120)	--	--	--	--	--	--	PREDICTED: uncharacterized protein LOC108358117 [Rhagoletis zephyria]
NewGene_18348	5156	4771	4942	1246	1359	1605	74.5883	70.9067	70.1876	18.7677	20.6564	23.6727	2.22e-17	-1.54303	down	--	--	Molecular Function: signaling receptor binding (GO:0005102);; Biological Process: cell adhesion (GO:0007155);; Biological Process: regulation of cell adhesion (GO:0030155);; Biological Process: regulation of cell migration (GO:0030334);; Biological Process: regulation of embryonic development (GO:0045995);;	K06240|1.84e-227|zne:110834976|K06240 laminin, alpha 3/5 | (RefSeq) laminin subunit alpha	ECM-receptor interaction (ko04512)	[W]	Extracellular structures	Laminin G domain	Laminin subunit alpha OS=Drosophila melanogaster OX=7227 GN=LanA PE=1 SV=2	W	Extracellular structures	laminin subunit alpha-like isoform X1 [Limulus polyphemus]
evm.TU.Hic_chr_13.3929	1855	1126	1416	226	274	476	25.2685	15.7575	18.9455	3.20183	3.92076	6.60436	2.16e-07	-1.89991	down	--	--	Cellular Component: integral component of membrane (GO:0016021);;	K16680|5.2e-269|dpte:113791033|K16680 echinoid | (RefSeq) hemicentin-2-like isoform X1	--	[R]	General function prediction only	Immunoglobulin domain	Protein amalgam OS=Drosophila melanogaster OX=7227 GN=Ama PE=2 SV=2	T	Signal transduction mechanisms	hemicentin-1-like [Limulus polyphemus]
NewGene_14850	170	249	247	484	387	542	4.76966	8.2686	6.73354	14.7083	11.5736	16.3545	6.86e-05	1.355	up	--	--	Cellular Component: stress fiber (GO:0001725);; Molecular Function: molecular_function (GO:0003674);; Molecular Function: actin binding (GO:0003779);; Molecular Function: binding (GO:0005488);; Molecular Function: protein binding (GO:0005515);; Cellular Component: cellular_component (GO:0005575);; Cellular Component: intracellular (GO:0005622);; Cellular Component: obsolete cell (GO:0005623);; Ce…	K12804|9.24e-20|aqu:100634782|K12804 proline-serine-threonine phosphatase interacting protein 1 | (RefSeq) proline-serine-threonine phosphatase-interacting protein 1-like	--	--	--	Variant SH3 domain	--	T	Signal transduction mechanisms	proline-serine-threonine phosphatase-interacting protein 1-like isoform X1 [Limulus polyphemus]
evm.TU.Hic_chr_3.295	4239	4329	5303	6709	5880	7062	32.2148	33.8002	39.5672	53.0999	46.9523	54.7407	0.00250295	0.777237	up	--	--	Molecular Function: protein binding (GO:0005515);;	K04237|2.2e-161|phu:Phum_PHUM257850|K04237 partitioning defective protein 3 | (RefSeq) hypothetical protein	Neuroactive ligand-receptor interaction (ko04080);; Endocytosis (ko04144);; Hippo signaling pathway - fly (ko04391)	[S]	Function unknown	PDZ domain	Partitioning defective protein 3 OS=Caenorhabditis elegans OX=6239 GN=par-3 PE=1 SV=1	S	Function unknown	partitioning defective 3 homolog [Limulus polyphemus]
evm.TU.Hic_chr_11.1319	226	111	128	15	23	43	6.2778	3.15201	3.49618	0.426786	0.645351	1.21999	0.000169788	-2.24441	down	--		Molecular Function: protein tyrosine kinase activity (GO:0004713);; Molecular Function: ATP binding (GO:0005524);; Cellular Component: integral component of membrane (GO:0016021);;	K05128|1.1e-144|zne:110835370|K05128 RYK receptor-like tyrosine kinase [EC:2.7.10.1] | (RefSeq) tyrosine-protein kinase Dnt-like isoform X1	Wnt signaling pathway (ko04310)	[T]	Signal transduction mechanisms	Protein tyrosine and serine/threonine kinase	Tyrosine-protein kinase Dnt OS=Drosophila melanogaster OX=7227 GN=dnt PE=2 SV=2	T	Signal transduction mechanisms	tyrosine-protein kinase RYK-like isoform X1 [Limulus polyphemus]
evm.TU.Hic_chr_13.546	249	316	213	371	412	544	20.3096	26.4817	17.0547	31.5371	35.3052	45.3008	0.00136544	1.04589	up	[F]	Nucleotide transport and metabolism	Molecular Function: adenylate kinase activity (GO:0004017);; Molecular Function: ATP binding (GO:0005524);;	K18532|1.8e-62|isc:IscW_ISCW024694|K18532 adenylate kinase [EC:2.7.4.3] | (RefSeq) TATA box binding protein (TBP)-associated factor	Purine metabolism (ko00230);; Ribosome biogenesis in eukaryotes (ko03008)	[F]	Nucleotide transport and metabolism	AAA domain	Adenylate kinase isoenzyme 6 homolog OS=Drosophila melanogaster OX=7227 GN=Ak6 PE=1 SV=1	F	Nucleotide transport and metabolism	adenylate kinase isoenzyme 6-like [Limulus polyphemus]
evm.TU.Hic_chr_3.927	151	112	133	30	53	42	4.28619	3.25808	3.70736	0.862619	1.55534	1.19415	0.0038129	-1.38105	down	--	--	--	--	--	--	--	--	--	--	--	uncharacterized protein LOC106468843 isoform X2 [Limulus polyphemus]
evm.TU.Hic_chr_12.1720	1051	1125	1600	2708	3920	2557	143.354	157.582	214.261	384.657	561.743	355.657	7.08e-06	1.55886	up	[C]	Energy production and conversion	Cellular Component: mitochondrion (GO:0005739);; Molecular Function: electron transfer activity (GO:0009055);; Molecular Function: heme binding (GO:0020037);; Molecular Function: metal ion binding (GO:0046872);; Cellular Component: respirasome (GO:0070469);;	K08738|1.4e-49|zne:110834384|K08738 cytochrome c | (RefSeq) cytochrome c	Apoptosis - fly (ko04214);; Apoptosis - multiple species (ko04215)	[C]	Energy production and conversion	Cytochrome c	Cytochrome c OS=Pectinaria gouldii OX=260746 PE=3 SV=1	C	Energy production and conversion	cytochrome c [Limulus polyphemus]
evm.TU.Hic_chr_2.1589	112	96	75	307	275	180	4.33707	3.84681	2.84045	12.4652	11.2535	7.16778	2.16e-05	1.73089	up	--	--	--	K15288|1.9e-08|ccar:109045024|K15288 solute carrier family 35, member F3/4 | (RefSeq) putative thiamine transporter SLC35F3	--	--	--	--	Transposable element Tc3 transposase OS=Caenorhabditis elegans OX=6239 GN=tc3a PE=1 SV=1	--	--	uncharacterized protein LOC106457500 isoform X1 [Limulus polyphemus]
evm.TU.Hic_chr_13.3913	322	496	1046	4879	4858	5939	31.904	50.5089	101.842	503.968	506.309	600.883	4.42e-13	3.32275	up	--	--	--	--	--	--	--	--	--	--	--	uncharacterized protein LOC106457952 [Limulus polyphemus]
NewGene_5624	934	908	770	392	372	366	7.85492	8.93079	8.05408	4.84679	3.39771	3.97662	7.4e-05	-0.921374	down	[T]	Signal transduction mechanisms	Molecular Function: protein tyrosine phosphatase activity (GO:0004725);; Molecular Function: protein binding (GO:0005515);; Biological Process: protein dephosphorylation (GO:0006470);; Cellular Component: integral component of membrane (GO:0016021);;	K13297|1.89e-194|aplc:110982801|K13297 receptor-type tyrosine-protein phosphatase T [EC:3.1.3.48] | (RefSeq) receptor-type tyrosine-protein phosphatase T-like	--	[T]	Signal transduction mechanisms	Protein-tyrosine phosphatase	Tyrosine-protein phosphatase Lar OS=Drosophila melanogaster OX=7227 GN=Lar PE=1 SV=2	T	Signal transduction mechanisms	receptor-type tyrosine-protein phosphatase mu-like, partial [Limulus polyphemus]
evm.TU.Hic_chr_13.1069	345	624	734	1006	1351	1267	12.8397	23.8742	26.827	39.0115	52.8795	48.1481	0.00104891	1.35215	up	--	--	Cellular Component: nucleus (GO:0005634);;	K11455|2.3e-20|dpa:109539654|K11455 chromobox protein 8 | (RefSeq) polycomb group protein Pc-like	--	[B]	Chromatin structure and dynamics	CBX family C-terminal motif	Polycomb group protein Pc OS=Drosophila melanogaster OX=7227 GN=Pc PE=1 SV=1	B	Chromatin structure and dynamics	uncharacterized protein LOC106471971 [Limulus polyphemus]
evm.TU.Hic_chr_9.2491	163	209	228	1474	1172	837	4.50398	5.92483	6.18051	42.4598	34.0559	23.6257	4.5e-16	2.82441	up	--	--	Molecular Function: DNA binding (GO:0003677);; Molecular Function: DNA-binding transcription factor activity (GO:0003700);; Cellular Component: cytoplasm (GO:0005737);; Cellular Component: host cell nucleus (GO:0042025);;	K09254|1.2e-101|tut:107364181|K09254 c-Rel proto-oncogene protein | (RefSeq) putative transcription factor p65 homolog	--	--	--	Rel homology DNA-binding domain	Embryonic polarity protein dorsal OS=Drosophila melanogaster OX=7227 GN=dl PE=1 SV=2	S	Function unknown	putative transcription factor p65 homolog [Limulus polyphemus]
evm.TU.Hic_chr_7.246	1532	1688	1612	3480	2567	4054	17.8876	20.2535	18.4789	42.3288	31.4967	48.2884	2.09e-07	1.3384	up	[Q]	Secondary metabolites biosynthesis, transport and catabolism	Molecular Function: peroxidase activity (GO:0004601);; Biological Process: response to oxidative stress (GO:0006979);; Molecular Function: heme binding (GO:0020037);; Biological Process: oogenesis (GO:0048477);;	K19511|2.3e-215|isc:IscW_ISCW007552|K19511 peroxidase [EC:1.11.1.7] | (RefSeq) peroxinectin, putative	--	[R]	General function prediction only	Animal haem peroxidase	Chorion peroxidase OS=Drosophila melanogaster OX=7227 GN=Pxt PE=2 SV=3	S	Function unknown	peroxidase-like [Limulus polyphemus]
evm.TU.Hic_chr_9.2408	41	37	37	78	72	76	1.03861	0.952599	0.908561	2.04558	1.92343	1.96706	0.00788665	1.25916	up	--	--	--	K22758|9.4e-108|mpah:110312903|K22758 coiled-coil-helix-coiled-coil-helix domain-containing protein 2 | (RefSeq) Chchd2; coiled-coil-helix-coiled-coil-helix domain-containing protein 2	--	--	--	Domain of unknown function (DUF4371)	--	S	Function unknown	zinc finger BED domain-containing protein 5-like, partial [Centruroides sculpturatus]
evm.TU.Hic_cluster_1.651	418	454	441	92	97	109	9.14986	10.2074	9.4813	2.09238	2.21942	2.43078	1.03e-12	-1.86213	down	--	--	Cellular Component: collagen trimer (GO:0005581);;	K08131|3.6e-58|zne:110833266|K08131 collagen type IX alpha | (RefSeq) collagen alpha-1(I) chain-like isoform X1	ECM-receptor interaction (ko04512)	[W]	Extracellular structures	Collagen triple helix repeat (20 copies)	--	W	Extracellular structures	collagen alpha-1(IX) chain-like, partial [Limulus polyphemus]
evm.TU.Hic_chr_7.2958	387	470	536	734	712	677	6.74823	8.41811	9.17776	13.3431	13.0515	12.0431	0.00395094	0.884687	up	--	--	Biological Process: microtubule cytoskeleton organization (GO:0000226);; Molecular Function: nucleic acid binding (GO:0003676);; Molecular Function: RNA-directed DNA polymerase activity (GO:0003964);; Molecular Function: RNA-DNA hybrid ribonuclease activity (GO:0004523);; Cellular Component: microtubule cytoskeleton (GO:0015630);;	--	--	--	--	MAP7 (E-MAP-115) family	--	S	Function unknown	ensconsin-like isoform X1 [Limulus polyphemus]
evm.TU.Hic_chr_7.1635	677	544	557	250	288	330	19.7215	16.2902	15.9205	7.58411	8.80495	9.80851	0.00501857	-0.75326	down	--	--	Molecular Function: GTPase activator activity (GO:0005096);; Biological Process: signal transduction (GO:0007165);;	K07526|2.1e-63|dpa:109541085|K07526 SLIT-ROBO Rho GTPase activating protein | (RefSeq) SLIT-ROBO Rho GTPase-activating protein 1-like isoform X1	--	[Z]	Cytoskeleton	RhoGAP domain	Rho GTPase-activating protein gacJJ OS=Dictyostelium discoideum OX=44689 GN=gacJJ PE=3 SV=1	T	Signal transduction mechanisms	SLIT-ROBO Rho GTPase-activating protein 1-like [Limulus polyphemus]
evm.TU.Hic_chr_7.2673	240	159	256	94	52	53	18.0305	12.2196	18.8473	7.29313	4.05095	4.00734	0.0051125	-1.42751	down	--	--	--	--	--	--	--	--	--	--	--	uncharacterized protein LOC106477675 [Limulus polyphemus]
evm.TU.Hic_chr_13.1869	1213	1805	670	152	434	254	28.3998	43.4496	15.4121	3.68499	10.6813	6.0607	0.000817202	-1.84553	down	--	--	Molecular Function: triglyceride lipase activity (GO:0004806);; Cellular Component: extracellular region (GO:0005576);; Biological Process: lipid metabolic process (GO:0006629);; Molecular Function: metal ion binding (GO:0046872);;	K14073|1.1e-114|lgi:LOTGIDRAFT_216931|K14073 pancreatic triacylglycerol lipase [EC:3.1.1.3] | (RefSeq) hypothetical protein	Glycerolipid metabolism (ko00561)	--	--	Lipase	Phospholipase A1 VesT1.02 OS=Vespa tropica OX=7450 PE=1 SV=1	O	Posttranslational modification, protein turnover, chaperones	pancreatic lipase-related protein 2-like isoform X2 [Limulus polyphemus]
evm.TU.Hic_chr_6.1197	863	1140	782	1620	1760	2520	21.1591	28.7061	18.8212	41.3678	45.3193	63.0104	3.78e-06	1.35531	up	--	--	Molecular Function: protein binding (GO:0005515);;	--	--	--	--	Ankyrin repeats (3 copies)	--	M	Cell wall/membrane/envelope biogenesis	serine/threonine-protein phosphatase 6 regulatory ankyrin repeat subunit A-like [Limulus polyphemus]
evm.TU.Hic_chr_4.1515	497	495	550	77	209	83	7.74312	7.9251	8.40745	1.24813	3.41902	1.31571	0.000552928	-1.77733	down	--	--	Molecular Function: calcium ion binding (GO:0005509);; Cellular Component: extracellular region (GO:0005576);; Biological Process: cell adhesion (GO:0007155);; Molecular Function: heparin binding (GO:0008201);;	K04659|2.5e-211|fcd:110863343|K04659 thrombospondin 2/3/4/5 | (RefSeq) cartilage oligomeric matrix protein-like	Phagosome (ko04145);; ECM-receptor interaction (ko04512)	--	--	Thrombospondin C-terminal region	--	O	Posttranslational modification, protein turnover, chaperones	cartilage oligomeric matrix protein-like [Centruroides sculpturatus]
evm.TU.Hic_chr_1.1198	103	140	51	249	172	233	10.9866	15.4422	5.37354	27.7967	19.3312	25.5006	0.00550398	1.44543	up	--	--	Cellular Component: cytoplasm (GO:0005737);;	--	--	[S]	Function unknown	Eukaryotic protein of unknown function (DUF842)	--	S	Function unknown	protein FAM136A-like [Limulus polyphemus]
evm.TU.Hic_chr_12.1757	159	126	109	317	253	237	5.15648	4.1908	3.44087	10.6806	8.61389	7.83109	0.000123474	1.33033	up	[R]	General function prediction only	Molecular Function: GTPase activity (GO:0003924);; Molecular Function: GTP binding (GO:0005525);;	K07910|1.8e-74|cmk:103190357|K07910 Ras-related protein Rab-18 | (RefSeq) rab18; RAB18, member RAS oncogene family	--	[R]	General function prediction only	Ras family	Ras-related protein Rab-18A OS=Lymnaea stagnalis OX=6523 GN=RAB18A PE=2 SV=1	S	Function unknown	ras-related protein Rab-18-B-like [Limulus polyphemus]
NewGene_18101	614	823	553	1064	977	1124	16.42	22.6663	14.4331	29.5603	27.357	34.3425	0.000754525	0.95098	up	[O]	Posttranslational modification, protein turnover, chaperones	Molecular Function: ATP binding (GO:0005524);; Cellular Component: integral component of membrane (GO:0016021);;	K22530|9.82e-105|isc:IscW_ISCW022026|K22530 ATPase family AAA domain-containing protein 1 [EC:3.6.1.-] | (RefSeq) 26S proteasome regulatory subunit, putative	--	[O]	Posttranslational modification, protein turnover, chaperones	ATPase family associated with various cellular activities (AAA)	Mitochondrial sorting homolog OS=Caenorhabditis elegans OX=6239 GN=mspn-1 PE=3 SV=2	O	Posttranslational modification, protein turnover, chaperones	ATPase family AAA domain-containing protein 1-B-like isoform X2 [Limulus polyphemus]
evm.TU.Hic_chr_12.2112	22	65	38	245	125	71	0.821974	2.55604	1.43479	9.85633	5.06637	2.78733	0.00530653	2.1152	up	--	--	Biological Process: reproduction (GO:0000003);; Biological Process: cell morphogenesis (GO:0000902);; Biological Process: cell morphogenesis involved in differentiation (GO:0000904);; Biological Process: oocyte growth (GO:0001555);; Biological Process: embryonic development via the syncytial blastoderm (GO:0001700);; Biological Process: morphogenesis of an epithelium (GO:0002009);; Biological Pro…	K06585|1.7e-12|zne:110839546|K06585 integrin alpha 9 | (RefSeq) integrin alpha-PS3-like	ECM-receptor interaction (ko04512)	--	--	Integrin alpha	--	W	Extracellular structures	integrin alpha-4-like [Limulus polyphemus]
evm.TU.Hic_chr_13.600	3730	3686	4378	1751	2065	2194	21.1711	21.5009	24.3988	10.3476	12.3131	12.7012	0.0048144	-0.698651	down	[O]	Posttranslational modification, protein turnover, chaperones	Biological Process: reproduction (GO:0000003);; Biological Process: negative regulation of transcription by RNA polymerase II (GO:0000122);; Molecular Function: transcription regulatory region sequence-specific DNA binding (GO:0000976);; Molecular Function: RNA polymerase II transcription regulatory region sequence-specific DNA binding (GO:0000977);; Molecular Function: RNA polymerase II cis-regu…	K09503|1.1e-144|isc:IscW_ISCW009131|K09503 DnaJ homolog subfamily A member 2 | (RefSeq) molecular chaperone, putative	Protein processing in endoplasmic reticulum (ko04141)	[O]	Posttranslational modification, protein turnover, chaperones	DnaJ C terminal domain	DnaJ homolog subfamily A member 1 homolog OS=Dictyostelium discoideum OX=44689 GN=dnaja1 PE=3 SV=1	S	Function unknown	uncharacterized protein LOC106474830 [Limulus polyphemus]
evm.TU.Hic_cluster_2.874	1229	1541	1417	14937	14971	10206	51.9908	66.9912	58.8653	658.305	665.606	440.502	4.09e-38	3.54796	up	--	--	Molecular Function: RNA polymerase II transcription regulatory region sequence-specific DNA binding (GO:0000977);; Molecular Function: DNA-binding transcription factor activity (GO:0003700);; Cellular Component: nucleus (GO:0005634);; Biological Process: regulation of transcription, DNA-templated (GO:0006355);; Biological Process: regulation of transcription by RNA polymerase II (GO:0006357);;	--	--	--	--	Basic region leucine zipper	--	--	--	uncharacterized protein LOC106471587 isoform X1 [Limulus polyphemus]
evm.TU.Hic_chr_2.2248	28	22	18	76	55	51	2.02179	1.62255	1.27551	5.83773	4.2886	3.82447	0.00406367	1.7181	up	--	--	--	--	--	--	--	P22AR C-terminal domain	--	--	--	--
evm.TU.Hic_chr_13.908	3457	4205	2634	756	1152	1955	93.4713	116.816	69.9103	21.2726	32.7238	53.912	0.00894053	-1.14902	down	[G]	Carbohydrate transport and metabolism	Molecular Function: hydrolase activity, hydrolyzing O-glycosyl compounds (GO:0004553);; Cellular Component: extracellular region (GO:0005576);; Biological Process: carbohydrate metabolic process (GO:0005975);; Molecular Function: chitin binding (GO:0008061);;	K01183|2.7e-133|isc:IscW_ISCW016313|K01183 chitinase [EC:3.2.1.14] | (RefSeq) chitinase, putative	Amino sugar and nucleotide sugar metabolism (ko00520)	[G]	Carbohydrate transport and metabolism	Glycosyl hydrolases family 18	Endochitinase OS=Manduca sexta OX=7130 PE=2 SV=1	G	Carbohydrate transport and metabolism	endochitinase-like [Limulus polyphemus]
evm.TU.Hic_chr_3.871	357	481	311	2586	2363	1230	6.48628	8.97221	5.54017	48.9805	45.1497	22.8122	2.29e-12	2.72722	up	--	--	Biological Process: regulation of neurotransmitter levels (GO:0001505);; Molecular Function: molecular_function (GO:0003674);; Molecular Function: binding (GO:0005488);; Molecular Function: calcium ion binding (GO:0005509);; Cellular Component: cellular_component (GO:0005575);; Cellular Component: intracellular (GO:0005622);; Cellular Component: obsolete cell (GO:0005623);; Cellular Component: cy…	K19938|2.6e-15|obi:106875810|K19938 rabphilin-3A | (RefSeq) rabphilin-3A-like	--	[R]	General function prediction only	C2 domain	Multiple C2 and transmembrane domain-containing protein OS=Drosophila melanogaster OX=7227 GN=Mctp PE=1 SV=3	S	Function unknown	multiple C2 and transmembrane domain-containing protein 1-like [Limulus polyphemus]
evm.TU.Hic_chr_2.1026	1634	1858	1386	3468	2061	3559	42.5774	49.7702	35.4612	94.1479	56.434	94.6145	0.000285368	1.17891	up	--	--	Molecular Function: zinc ion binding (GO:0008270);;	K20473|2.0e-54|isc:IscW_ISCW021373|K20473 neuroblastoma-amplified sequence | (RefSeq) conserved hypothetical protein	--	[R]	General function prediction only	CHY zinc finger	--	S	Function unknown	uncharacterized protein LOC106462525 [Limulus polyphemus]
evm.TU.Hic_chr_5.262	229	149	106	750	559	402	1.9963	1.33016	0.908007	6.81479	5.12691	3.57469	6.39e-07	2.13433	up	--	--	Cellular Component: integral component of membrane (GO:0016021);; Molecular Function: semaphorin receptor activity (GO:0017154);;	K06820|2.8e-269|vvp:112928943|K06820 plexin A | (RefSeq) PLXNA4; plexin-A4	Axon guidance (ko04360)	[T]	Signal transduction mechanisms	Plexin cytoplasmic RasGAP domain	Plexin-B OS=Drosophila melanogaster OX=7227 GN=PlexB PE=1 SV=2	T	Signal transduction mechanisms	plexin-B-like [Limulus polyphemus]
NewGene_9151	1276	1233	1406	8205	8501	6981	7.16913	7.37035	7.76404	54.3817	55.4884	40.02	7.99e-40	2.88134	up	--	--	--	--	--	[R]	General function prediction only	--	Probable RNA-directed DNA polymerase from transposon BS OS=Drosophila melanogaster OX=7227 GN=RTase PE=2 SV=1	G	Carbohydrate transport and metabolism	RVT 1 domain containing protein [Asbolus verrucosus]
evm.TU.Hic_chr_13.214	17	25	16	131	65	83	0.931123	1.38639	0.856504	7.58197	3.75655	4.68385	1.17e-05	2.55663	up	--	--	--	--	--	--	--	--	--	--	--	uncharacterized protein LOC106457500 isoform X1 [Limulus polyphemus]
evm.TU.Hic_chr_12.65	330	328	399	22	46	75	15.9111	16.276	18.9027	1.06874	2.31621	3.69139	4.35e-08	-2.62989	down	--	--	--	--	--	--	--	--	--	--	--	uncharacterized protein LOC106475187, partial [Limulus polyphemus]
evm.TU.Hic_chr_6.431	8	37	5	159	41	155	0.311924	1.49403	0.185626	6.57681	1.69171	6.2871	0.00139798	3.10438	up	[GER]	Carbohydrate transport and metabolism;; Amino acid transport and metabolism;; General function prediction only	Cellular Component: membrane (GO:0016020);; Cellular Component: integral component of membrane (GO:0016021);;	--	--	--	--	EamA-like transporter family	--	--	--	solute carrier family 35 member G1-like [Limulus polyphemus]
evm.TU.Hic_chr_8.2015	787	602	612	1517	1185	1490	10.496	8.24227	8.00446	21.0743	16.6021	20.2642	1.59e-08	1.35418	up	--	--	Molecular Function: GTPase activator activity (GO:0005096);; Biological Process: signal transduction (GO:0007165);;	K20641|1.2e-111|isc:IscW_ISCW019271|K20641 Rho GTPase-activating protein 20 | (RefSeq) Rho GTPase regulating protein, putative	--	[T]	Signal transduction mechanisms	RhoGAP domain	--	T	Signal transduction mechanisms	uncharacterized protein LOC106466356 isoform X1 [Limulus polyphemus]
evm.TU.Hic_chr_4.811	259	260	147	411	298	428	10.2209	10.5294	5.68316	16.8782	12.3415	17.2248	0.00685814	1.06137	up	[J]	Translation, ribosomal structure and biogenesis	Molecular Function: translation release factor activity (GO:0003747);;	K03265|5.0e-203|isc:IscW_ISCW010110|K03265 peptide chain release factor subunit 1 | (RefSeq) eukaryotic peptide chain release factor subunit, putative	mRNA surveillance pathway (ko03015)	[J]	Translation, ribosomal structure and biogenesis	eRF1 domain 2	Eukaryotic peptide chain release factor subunit 1 OS=Drosophila melanogaster OX=7227 GN=eRF1 PE=1 SV=2	J	Translation, ribosomal structure and biogenesis	eukaryotic peptide chain release factor subunit 1 isoform X1 [Limulus polyphemus]
evm.TU.Hic_chr_1.1143	949	1032	681	1297	1121	1313	20.543	22.9625	14.4829	29.2491	25.511	29.0166	0.00660529	0.774341	up	--	--	Biological Process: reproduction (GO:0000003);; Biological Process: nuclear division (GO:0000280);; Molecular Function: RNA cap binding (GO:0000339);; Molecular Function: RNA 7-methylguanosine cap binding (GO:0000340);; Biological Process: developmental process involved in reproduction (GO:0003006);; Molecular Function: molecular_function (GO:0003674);; Molecular Function: nucleic acid binding (G…	K03260|1.3e-129|crg:105345876|K03260 translation initiation factor 4G | (RefSeq) eukaryotic translation initiation factor 4 gamma 3 isoform X2	RNA transport (ko03013)	[J]	Translation, ribosomal structure and biogenesis	MA3 domain	--	J	Translation, ribosomal structure and biogenesis	eukaryotic translation initiation factor 4 gamma 3-like isoform X1 [Limulus polyphemus]
evm.TU.Hic_chr_12.908	1386	1669	1627	3213	2929	2160	23.6983	29.3273	27.3164	57.2384	52.6364	37.6878	0.000332994	1.1137	up	--	--	Cellular Component: ubiquitin ligase complex (GO:0000151);; Biological Process: protein polyubiquitination (GO:0000209);; Molecular Function: molecular_function (GO:0003674);; Molecular Function: catalytic activity (GO:0003824);; Molecular Function: ubiquitin-protein transferase activity (GO:0004842);; Cellular Component: cellular_component (GO:0005575);; Cellular Component: intracellular (GO:000…	K10596|9.8e-178|crg:105319702|K10596 ubiquitin conjugation factor E4 A [EC:2.3.2.27] | (RefSeq) ubiquitin conjugation factor E4 A	Ubiquitin mediated proteolysis (ko04120)	[O]	Posttranslational modification, protein turnover, chaperones	Ubiquitin elongating factor core	Ubiquitin conjugation factor E4 ufd-2 OS=Caenorhabditis elegans OX=6239 GN=ufd-2 PE=1 SV=2	O	Posttranslational modification, protein turnover, chaperones	ubiquitin conjugation factor E4 A-like isoform X1 [Limulus polyphemus]
evm.TU.Hic_chr_1.1197	7	6	7	1011	1092	194	0.245576	0.210518	0.214703	37.5615	40.9473	7.05322	7.92e-25	7.15473	up	--	--	--	--	--	--	--	--	--	--	--	uncharacterized protein LOC106457500 isoform X1 [Limulus polyphemus]
evm.TU.Hic_chr_13.1008	1147	923	805	287	357	534	29.3285	24.2595	20.2114	7.62903	9.58791	13.9371	0.00318814	-1.01111	down	--	--	Cellular Component: integral component of membrane (GO:0016021);;	--	--	[S]	Function unknown	Otopetrin	Proton channel OtopLc OS=Drosophila melanogaster OX=7227 GN=OtopLc PE=3 SV=2	S	Function unknown	otopetrin-2-like [Limulus polyphemus]
evm.TU.Hic_chr_4.182	932	810	689	346	401	465	20.1577	17.9936	14.6289	7.78455	9.10092	10.2511	0.00703827	-0.721434	down	--	--	Molecular Function: RNA polymerase II cis-regulatory region sequence-specific DNA binding (GO:0000978);; Molecular Function: DNA-binding transcription activator activity, RNA polymerase II-specific (GO:0001228);; Cellular Component: nucleus (GO:0005634);;	K06053|3.4e-234|isc:IscW_ISCW010197|K06053 recombining binding protein suppressor of hairless | (RefSeq) recombining binding protein suppressor of hairless, putative	Notch signaling pathway (ko04330)	[K]	Transcription	Beta-trefoil DNA-binding domain	Suppressor of hairless protein OS=Drosophila melanogaster OX=7227 GN=Su(H) PE=1 SV=1	K	Transcription	recombining binding protein suppressor of hairless-like isoform X2 [Limulus polyphemus]
evm.TU.Hic_chr_11.756	122	61	102	12	15	28	2.00709	1.02505	1.65538	0.194056	0.252702	0.457256	0.00109685	-2.10232	down	--	--	Molecular Function: motor activity (GO:0003774);; Molecular Function: actin binding (GO:0003779);; Molecular Function: ATP binding (GO:0005524);; Cellular Component: myosin complex (GO:0016459);;	K16677|0.0e+00|zne:110840672|K16677 dachs | (RefSeq) myosin-I heavy chain isoform X1	Hippo signaling pathway - fly (ko04391)	[Z]	Cytoskeleton	Myosin head (motor domain)	Myosin-I heavy chain OS=Dictyostelium discoideum OX=44689 GN=myoI PE=1 SV=1	Z	Cytoskeleton	unconventional myosin-Vb-like [Limulus polyphemus]
NewGene_14735	1476	2151	1320	6481	4963	3747	17.2487	26.0632	15.2498	77.8554	63.908	46.5319	6.31e-08	1.91376	up	[R]	General function prediction only	Cellular Component: integral component of membrane (GO:0016021);;	K19897|1.20e-112|dpx:DAPPUDRAFT_196790|K19897 fasciclin 1 | (RefSeq) hypothetical protein	--	[MW]	Cell wall/membrane/envelope biogenesis;; Extracellular structures	Fasciclin domain	Fasciclin-1 OS=Drosophila melanogaster OX=7227 GN=Fas1 PE=1 SV=1	--	--	fasciclin-1-like [Limulus polyphemus]
evm.TU.Hic_chr_10.1797	686	665	1048	1473	1846	2774	14.1221	14.0655	21.1744	31.5641	39.9227	58.2354	1.38e-05	1.60176	up	[E]	Amino acid transport and metabolism	Molecular Function: aminopeptidase activity (GO:0004177);; Molecular Function: manganese ion binding (GO:0030145);;	K01262|1.8e-161|zne:110838436|K01262 Xaa-Pro aminopeptidase [EC:3.4.11.9] | (RefSeq) probable Xaa-Pro aminopeptidase 3 isoform X1	--	[E]	Amino acid transport and metabolism	Metallopeptidase family M24	Xaa-Pro aminopeptidase 3 OS=Dictyostelium discoideum OX=44689 GN=xpnpep3 PE=2 SV=1	E	Amino acid transport and metabolism	probable Xaa-Pro aminopeptidase 3 [Limulus polyphemus]
evm.TU.Hic_chr_12.1390	41	14	22	897	691	333	0.95581	0.312026	0.485001	21.7885	16.9206	7.91604	7.04e-21	4.95885	up	--	--	Molecular Function: DNA binding (GO:0003677);; Biological Process: transposition, DNA-mediated (GO:0006313);; Biological Process: signal transduction (GO:0007165);; Biological Process: DNA integration (GO:0015074);;	K20064|1.8e-43|acs:100564990|K20064 growth factor receptor-bound protein 10 | (RefSeq) grb10; growth factor receptor bound protein 10	mTOR signaling pathway (ko04150)	--	--	Transposase	Transposable element Tc3 transposase OS=Caenorhabditis elegans OX=6239 GN=tc3a PE=1 SV=1	T	Signal transduction mechanisms	growth factor receptor-bound protein 14-like isoform X2 [Limulus polyphemus]
evm.TU.Hic_chr_3.418	73	78	64	125	159	116	13.3052	14.7011	11.4184	23.8309	30.6309	21.7086	0.00407265	1.18344	up	--	--	Molecular Function: ATP binding (GO:0005524);; Molecular Function: transferase activity (GO:0016740);;	--	--	[O]	Posttranslational modification, protein turnover, chaperones	--	Ubiquitin-conjugating enzyme E2 2 OS=Caenorhabditis elegans OX=6239 GN=let-70 PE=1 SV=1	--	--	--
evm.TU.Hic_chr_10.1833	1377	1088	1107	452	610	622	30.0022	24.3574	23.6757	10.2493	13.948	13.8144	0.0025444	-0.80279	down	[ER]	Amino acid transport and metabolism;; General function prediction only	--	--	--	--	--	Acyclic terpene utilisation family protein AtuA	Transposable element Tc3 transposase OS=Caenorhabditis elegans OX=6239 GN=tc3a PE=1 SV=1	S	Function unknown	hypothetical protein X975_08408, partial [Stegodyphus mimosarum]
evm.TU.Hic_chr_7.2618	103	196	205	20	43	30	8.543	16.7126	16.6705	1.66401	3.67195	2.50951	0.000153206	-2.17296	down	--	--	Molecular Function: protein binding (GO:0005515);; Cellular Component: mitochondrion (GO:0005739);;	--	--	--	--	Tetratricopeptide repeat	--	Z	Cytoskeleton	unnamed protein product [Plasmodiophora brassicae]
evm.TU.Hic_chr_5.35	35	34	59	78	156	120	0.698001	0.689114	1.14802	1.62419	3.26411	2.42957	0.0021538	1.73499	up	--	--	Biological Process: eye development (GO:0001654);; Biological Process: establishment of planar polarity (GO:0001736);; Biological Process: establishment of imaginal disc-derived wing hair orientation (GO:0001737);; Biological Process: morphogenesis of a polarized epithelium (GO:0001738);; Biological Process: compound eye morphogenesis (GO:0001745);; Biological Process: morphogenesis of an epithel…	K21435|5.3e-23|pxy:105384971|K21435 ankyrin repeat domain-containing protein 6 | (RefSeq) uncharacterized LOC105384971	--	[R]	General function prediction only	Ankyrin repeats (3 copies)	--	S	Function unknown	uncharacterized protein LOC111083157 [Limulus polyphemus]
evm.TU.Hic_chr_6.348	12	20	18	54	77	55	0.209801	0.375803	0.312806	1.0177	1.48013	1.01228	0.000374303	2.17334	up	[D]	Cell cycle control, cell division, chromosome partitioning	Molecular Function: magnesium ion binding (GO:0000287);; Molecular Function: protein serine/threonine kinase activity (GO:0004674);; Molecular Function: ATP binding (GO:0005524);; Biological Process: intracellular signal transduction (GO:0035556);;	K04445|1.2e-286|clec:106667950|K04445 ribosomal protein S6 kinase alpha-5 [EC:2.7.11.1] | (RefSeq) ribosomal protein S6 kinase alpha-5-like isoform X1	--	[T]	Signal transduction mechanisms	Protein kinase domain	Putative ribosomal protein S6 kinase alpha-2 OS=Caenorhabditis elegans OX=6239 GN=rskn-2 PE=3 SV=2	T	Signal transduction mechanisms	ribosomal protein S6 kinase alpha-5-like [Limulus polyphemus]
evm.TU.Hic_chr_5.395	133	208	120	10	12	8	2.60724	4.18215	2.29264	0.19893	0.244232	0.157622	1.17e-11	-3.65592	down	--	--	Biological Process: negative regulation of transcription by RNA polymerase II (GO:0000122);; Molecular Function: DNA-binding transcription factor activity (GO:0003700);; Cellular Component: nucleus (GO:0005634);; Cellular Component: cytoplasm (GO:0005737);; Biological Process: cellular developmental process (GO:0048869);;	K11432|9.6e-20|nfu:107385249|K11432 [histone H3]-lysine9 N-trimethyltransferase PRDM2 [EC:2.1.1.355] | (RefSeq) PR domain zinc finger protein 2-like	Lysine degradation (ko00310)	[K]	Transcription	Zinc-finger double domain	B lymphocyte-induced maturation protein 1 homolog OS=Caenorhabditis elegans OX=6239 GN=blmp-1 PE=1 SV=1	K	Transcription	PR domain zinc finger protein 2-like, partial [Limulus polyphemus]
evm.TU.Hic_chr_6.2669	1278	854	1525	500	523	543	27.404	18.8226	32.1084	11.1572	11.7826	11.8618	0.0071515	-0.946994	down	[P]	Inorganic ion transport and metabolism	Biological Process: regulation of pH (GO:0006885);; Molecular Function: sodium:proton antiporter activity (GO:0015385);; Cellular Component: integral component of membrane (GO:0016021);;	K12040|6.3e-119|zne:110835424|K12040 solute carrier family 9 (sodium/hydrogen exchanger), member 3 | (RefSeq) Na(+)/H(+) exchanger beta-like	--	[P]	Inorganic ion transport and metabolism	Sodium/hydrogen exchanger family	Na(+)/H(+) exchanger protein 7 OS=Caenorhabditis elegans OX=6239 GN=pbo-4 PE=1 SV=1	P	Inorganic ion transport and metabolism	sodium/hydrogen exchanger 2-like [Limulus polyphemus]
evm.TU.Hic_chr_10.523	73	59	62	175	181	140	1.64527	1.35933	1.36562	4.13351	4.30625	3.22805	8.7e-06	1.6454	up	[QV]	Secondary metabolites biosynthesis, transport and catabolism;; Defense mechanisms	Molecular Function: iron ion binding (GO:0005506);; Molecular Function: oxidoreductase activity, acting on paired donors, with incorporation or reduction of molecular oxygen (GO:0016705);; Molecular Function: heme binding (GO:0020037);; Biological Process: oxidation-reduction process (GO:0055114);;	K07437|1.9e-16|cmk:103180634|K07437 cytochrome P450 family 26 subfamily A | (RefSeq) cytochrome P450 26A1	Retinol metabolism (ko00830)	--	--	Cytochrome P450	--	--	--	beta-amyrin 11-oxidase-like [Limulus polyphemus]
evm.TU.Hic_chr_7.2927	685	2196	992	197	451	395	35.6952	117.596	50.7441	10.6717	24.6664	20.9768	0.00616987	-1.62768	down	--	--	Molecular Function: extracellular ligand-gated ion channel activity (GO:0005230);; Biological Process: ion transport (GO:0006811);; Cellular Component: integral component of membrane (GO:0016021);;	K11433|1.1e-24|soc:105206723|K11433 [histone H3]-lysine36 N-dimethyltransferase SETMAR [EC:2.1.1.357] | (RefSeq) protein GVQW3-like	Lysine degradation (ko00310)	--	--	Neurotransmitter-gated ion-channel ligand binding domain	Gamma-aminobutyric acid receptor subunit beta OS=Lymnaea stagnalis OX=6523 PE=2 SV=1	--	--	protein GVQW3-like [Belonocnema treatae]
NewGene_7499	422	198	303	94	87	115	7.71854	3.46687	5.41746	1.66363	1.54201	1.99529	0.00166393	-1.35423	down	--	--	Biological Process: MAPK cascade (GO:0000165);; Biological Process: activation of MAPKK activity (GO:0000186);; Biological Process: activation of MAPK activity (GO:0000187);; Biological Process: protein polyubiquitination (GO:0000209);; Biological Process: cell morphogenesis (GO:0000902);; Biological Process: cell morphogenesis involved in differentiation (GO:0000904);; Biological Process: eye de…	K04416|1.00e-82|lgi:LOTGIDRAFT_162448|K04416 mitogen-activated protein kinase kinase kinase 1 [EC:2.7.11.25] | (RefSeq) hypothetical protein	Ubiquitin mediated proteolysis (ko04120)	--	--	Ring finger domain	--	T	Signal transduction mechanisms	mitogen-activated protein kinase kinase kinase 1-like [Limulus polyphemus]
evm.TU.Hic_chr_3.695	44	81	108	673	127	1170	4.40675	8.36558	10.6936	70.8521	13.4353	120.695	9.2e-06	3.31789	up	--	--	--	K16500|9.8e-06|pmur:107292515|K16500 protocadherin-15 | (RefSeq) uncharacterized protein LOC107292515	--	--	--	--	--	--	--	uncharacterized protein LOC106457696 [Limulus polyphemus]
evm.TU.Hic_chr_10.2191	823	688	589	1302	1532	1543	13.9693	11.9989	9.8106	23.0424	27.3457	26.7381	6.97e-10	1.34625	up	[T]	Signal transduction mechanisms	Molecular Function: voltage-gated chloride channel activity (GO:0005247);; Cellular Component: integral component of membrane (GO:0016021);;	K05011|1.5e-287|bim:100746912|K05011 chloride channel 2 | (RefSeq) chloride channel protein 2 isoform X1	--	[P]	Inorganic ion transport and metabolism	Voltage gated chloride channel	Chloride channel protein 2 OS=Drosophila melanogaster OX=7227 GN=ClC-a PE=2 SV=3	P	Inorganic ion transport and metabolism	chloride channel protein 2-like [Limulus polyphemus]
evm.TU.Hic_chr_10.2803	41	38	9	125	111	64	1.52896	1.44815	0.316888	4.84823	4.33297	2.42363	0.00600957	2.08773	up	--	--	Cellular Component: integral component of endoplasmic reticulum membrane (GO:0030176);; Molecular Function: UDP-xylosyltransferase activity (GO:0035252);;	K23800|8.5e-52|cjo:107318249|K23800 xylosyl alpha-1,3-xylosyltransferase [EC:2.4.2.62] | (RefSeq) XXYLT1; xyloside xylosyltransferase 1	Other types of O-glycan biosynthesis (ko00514)	[G]	Carbohydrate transport and metabolism	Glycosyl transferase family 8	Transient receptor potential-gamma protein OS=Drosophila melanogaster OX=7227 GN=Trpgamma PE=1 SV=2	G	Carbohydrate transport and metabolism	xyloside xylosyltransferase 1-like [Limulus polyphemus]
evm.TU.Hic_chr_9.276	72	55	143	20	6	21	2.77592	2.17311	5.45548	0.770549	0.21964	0.824088	0.00597051	-2.26359	down	--	--	Molecular Function: DNA binding (GO:0003677);; Cellular Component: nucleus (GO:0005634);;	K09270|8.8e-22|xtr:100497725|K09270 transcription factor SOX7/8/10/18 (SOX group E/F) | (RefSeq) sox8; transcription factor SOX-8	--	[K]	Transcription	--	Transcription factor sox-2 OS=Caenorhabditis elegans OX=6239 GN=sox-2 PE=1 SV=2	K	Transcription	transcription factor Sox-10-like [Limulus polyphemus]
evm.TU.Hic_chr_13.2011	718	513	647	204	254	205	7.83307	5.74932	6.92729	2.30858	2.91068	2.28009	4.07e-05	-1.2156	down	--	--	Molecular Function: GTPase activator activity (GO:0005096);; Biological Process: intracellular signal transduction (GO:0035556);; Molecular Function: metal ion binding (GO:0046872);;	K20644|6.0e-190|dpx:DAPPUDRAFT_21313|K20644 Rho GTPase-activating protein 29/45 | (RefSeq) hypothetical protein	--	[T]	Signal transduction mechanisms	RhoGAP domain	Rho GTPase-activating protein 92B OS=Drosophila melanogaster OX=7227 GN=RhoGAP92B PE=1 SV=1	T	Signal transduction mechanisms	rho GTPase-activating protein 45-like isoform X2 [Limulus polyphemus]
evm.TU.Hic_chr_5.641	199	193	239	605	703	258	13.0496	13.0129	15.4247	41.4545	48.6108	17.2841	0.00148054	1.60762	up	--	--	Biological Process: vacuolar transport (GO:0007034);;	K12194|5.1e-70|crg:105323904|K12194 charged multivesicular body protein 4 | (RefSeq) charged multivesicular body protein 4b	Endocytosis (ko04144)	[U]	Intracellular trafficking, secretion, and vesicular transport	Snf7	Charged multivesicular body protein 4 OS=Dictyostelium discoideum OX=44689 GN=chmp4 PE=3 SV=1	U	Intracellular trafficking, secretion, and vesicular transport	charged multivesicular body protein 4b-like [Limulus polyphemus]
evm.TU.Hic_chr_3.1995	738	950	1274	2583	2913	2007	36.1161	47.771	61.2133	131.689	149.832	100.214	5.83e-06	1.61746	up	--	--	Molecular Function: electron transfer activity (GO:0009055);; Molecular Function: protein disulfide oxidoreductase activity (GO:0015035);;	K17479|4.2e-27|zne:110840163|K17479 glutaredoxin domain-containing cysteine-rich protein 1 | (RefSeq) uncharacterized protein LOC110840163	--	[O]	Posttranslational modification, protein turnover, chaperones	Glutaredoxin	Glutaredoxin domain-containing cysteine-rich protein CG12206 OS=Drosophila melanogaster OX=7227 GN=CG12206 PE=2 SV=2	O	Posttranslational modification, protein turnover, chaperones	glutaredoxin domain-containing cysteine-rich protein CG31559-like [Limulus polyphemus]
NewGene_10216	187	213	326	42	65	108	2.01403	2.35044	4.4002	0.462797	0.725198	1.17829	0.0062739	-1.50589	down	--	--	Molecular Function: signaling receptor binding (GO:0005102);; Cellular Component: extracellular region (GO:0005576);; Biological Process: multicellular organism development (GO:0007275);; Biological Process: Wnt signaling pathway (GO:0016055);;	K00444|3.02e-198|dpx:DAPPUDRAFT_64675|K00444 wingless-type MMTV integration site family, member 5 | (RefSeq) WNT5; putative secreted signaling factor WNT5	mTOR signaling pathway (ko04150);; Wnt signaling pathway (ko04310)	[T]	Signal transduction mechanisms	wnt family	Protein Wnt-5 OS=Halocynthia roretzi OX=7729 GN=WNT5 PE=3 SV=1	T	Signal transduction mechanisms	protein Wnt-5b-like [Limulus polyphemus]
evm.TU.Hic_chr_1.1970	775	774	650	314	367	294	6.48021	6.64224	5.33223	2.73346	3.22164	2.50266	0.00101083	-0.885092	down	[L]	Replication, recombination and repair	Molecular Function: DNA binding (GO:0003677);; Molecular Function: chromatin binding (GO:0003682);; Molecular Function: DNA (cytosine-5-)-methyltransferase activity (GO:0003886);; Cellular Component: nucleus (GO:0005634);; Molecular Function: zinc ion binding (GO:0008270);;	K00558|0.0e+00|aplc:110981385|K00558 DNA (cytosine-5)-methyltransferase 1 [EC:2.1.1.37] | (RefSeq) DNA (cytosine-5)-methyltransferase PliMCI-like	Cysteine and methionine metabolism (ko00270)	--	--	Cytosine specific DNA methyltransferase replication foci domain	DNA (cytosine-5)-methyltransferase PliMCI OS=Paracentrotus lividus OX=7656 GN=DNMT PE=2 SV=1	O	Posttranslational modification, protein turnover, chaperones	LOW QUALITY PROTEIN: DNA (cytosine-5)-methyltransferase 1-like [Limulus polyphemus]
evm.TU.Hic_chr_10.2205	321	226	175	438	1013	380	5.61733	4.05687	3.00498	7.97276	18.6155	6.77249	0.00195404	1.64787	up	[F]	Nucleotide transport and metabolism	Molecular Function: NAD+ kinase activity (GO:0003951);; Biological Process: NADP biosynthetic process (GO:0006741);; Biological Process: NAD metabolic process (GO:0019674);;	K00858|5.6e-170|phu:Phum_PHUM127760|K00858 NAD+ kinase [EC:2.7.1.23] | (RefSeq) NADH kinase, putative	Nicotinate and nicotinamide metabolism (ko00760)	[G]	Carbohydrate transport and metabolism	ATP-NAD kinase	--	G	Carbohydrate transport and metabolism	NAD kinase-like isoform X1 [Limulus polyphemus]
evm.TU.Hic_chr_6.2177	1355	201	205	53242	33412	17458	25.0127	3.81366	3.71136	1024.3	648.463	328.933	4.47e-08	6.23901	up	[T]	Signal transduction mechanisms	Biological Process: reproduction (GO:0000003);; Cellular Component: Golgi membrane (GO:0000139);; Molecular Function: nucleotide binding (GO:0000166);; Biological Process: response to reactive oxygen species (GO:0000302);; Biological Process: response to superoxide (GO:0000303);; Biological Process: response to oxygen radical (GO:0000305);; Cellular Component: lytic vacuole (GO:0000323);; Biologi…
Molecu	K13240|4.4e-148|crg:105322950|K13240 nitric-oxide synthase, brain [EC:1.14.13.39] | (RefSeq) nitric oxide synthase, brain isoform X1	Arginine biosynthesis (ko00220);; Arginine and proline metabolism (ko00330);; Phagosome (ko04145)	[C]	Energy production and conversion	Nitric oxide synthase, oxygenase domain	Nitric oxide synthase, salivary gland OS=Rhodnius prolixus OX=13249 PE=2 SV=1	C	Energy production and conversion	nitric oxide synthase, inducible-like [Limulus polyphemus]
evm.TU.Hic_chr_9.2154	169	212	145	379	439	360	10.1276	13.0715	8.54581	23.6907	27.6885	22.0391	2.53e-06	1.45	up	[R]	General function prediction only	Molecular Function: GTPase activity (GO:0003924);; Molecular Function: GTP binding (GO:0005525);; Biological Process: small GTPase mediated signal transduction (GO:0007264);;	K07865|3.3e-78|myi:110449966|K07865 Ras homolog gene family, member U | (RefSeq) cell division control protein 42 homolog	--	[R]	General function prediction only	Ras family	Cdc42 homolog OS=Drosophila pseudoobscura pseudoobscura OX=46245 GN=Cdc42 PE=3 SV=1	S	Function unknown	cell division control protein 42 homolog [Limulus polyphemus]
NewGene_3974	348	382	797	4214	1871	3433	20.8736	23.5624	47.0061	263.953	118.194	210.586	8.6e-10	2.90368	up	--	--	--	--	--	--	--	--	--	--	--	endotoxin-binding protein-protease inhibitor [Limulus polyphemus]
NewGene_12194	707	882	702	1928	1679	1377	5.59561	7.18277	5.45673	16.0019	14.4047	11.4	7.08e-07	1.41058	up	[M]	Cell wall/membrane/envelope biogenesis	Molecular Function: protein serine/threonine kinase activity (GO:0004674);; Molecular Function: ATP binding (GO:0005524);;	K04409|2.50e-233|tca:656127|K04409 p21-activated kinase 1 [EC:2.7.11.1] | (RefSeq) serine/threonine-protein kinase PAK 3	Hippo signaling pathway - multiple species (ko04392)	[T]	Signal transduction mechanisms	Protein kinase domain	Serine/threonine-protein kinase pak-1 OS=Caenorhabditis elegans OX=6239 GN=pak-1 PE=1 SV=2	T	Signal transduction mechanisms	serine/threonine-protein kinase PAK 3-like [Limulus polyphemus]
evm.TU.Hic_chr_10.1153	4290	3528	3807	1755	1998	2319	120.231	101.613	104.767	51.2067	58.817	66.2827	0.0032461	-0.657892	down	[C]	Energy production and conversion	Molecular Function: methylmalonate-semialdehyde dehydrogenase (acylating) activity (GO:0004491);;	K00140|4.7e-231|fcd:110843853|K00140 malonate-semialdehyde dehydrogenase (acetylating) / methylmalonate-semialdehyde dehydrogenase [EC:1.2.1.18 1.2.1.27] | (RefSeq) probable methylmalonate-semialdehyde dehydrogenase [acylating], mitochondrial	Valine, leucine and isoleucine degradation (ko00280);; beta-Alanine metabolism (ko00410);; Inositol phosphate metabolism (ko00562);; Propanoate metabolism (ko00640);; Carbon metabolism (ko01200)	[EG]	Amino acid transport and metabolism;; Carbohydrate transport and metabolism	Aldehyde dehydrogenase family	Probable methylmalonate-semialdehyde dehydrogenase [acylating], mitochondrial OS=Anopheles gambiae OX=7165 GN=AGAP002499 PE=3 SV=2	C	Energy production and conversion	LOW QUALITY PROTEIN: probable methylmalonate-semialdehyde dehydrogenase [acylating], mitochondrial [Stegodyphus dumicola]
evm.TU.Hic_chr_2.1900	38	33	20	69	100	72	0.680208	0.617347	0.358101	1.30869	1.93088	1.34021	0.0020556	1.70002	up	[G]	Carbohydrate transport and metabolism	Molecular Function: beta-galactosidase activity (GO:0004565);; Biological Process: carbohydrate metabolic process (GO:0005975);; Cellular Component: integral component of membrane (GO:0016021);;	K12309|2.7e-105|ags:114119959|K12309 beta-galactosidase [EC:3.2.1.23] | (RefSeq) beta-galactosidase-like	Galactose metabolism (ko00052);; Other glycan degradation (ko00511);; Glycosaminoglycan degradation (ko00531);; Sphingolipid metabolism (ko00600);; Glycosphingolipid biosynthesis - ganglio series (ko00604);; Lysosome (ko04142)	[G]	Carbohydrate transport and metabolism	Glycosyl hydrolases family 35	Beta-galactosidase 1 OS=Dictyostelium discoideum OX=44689 GN=glb1 PE=3 SV=1	G	Carbohydrate transport and metabolism	beta-galactosidase-1-like protein 2 [Limulus polyphemus]
evm.TU.Hic_chr_5.713	2214	1290	1389	2286	8819	8251	90.9157	54.4282	55.9686	97.7338	380.5	345.574	1.48e-05	2.26196	up	--	--	Molecular Function: DNA binding (GO:0003677);;	K11420|2.6e-23|pki:111842789|K11420 [histone H3]-lysine9 N-trimethyltransferase EHMT [EC:2.1.1.355] | (RefSeq) ehmt2; histone-lysine N-methyltransferase EHMT2 isoform X1	Lysine degradation (ko00310)	--	--	--	--	--	--	tigger transposable element-derived protein 1-like isoform X3 [Centruroides sculpturatus]
evm.TU.Hic_chr_12.1281	350	266	199	35	32	78	1.4531	1.13255	0.80764	0.148219	0.13807	0.328386	5.81e-06	-2.21615	down	[S]	Function unknown	Molecular Function: calcium ion binding (GO:0005509);; Cellular Component: plasma membrane (GO:0005886);; Biological Process: homophilic cell adhesion via plasma membrane adhesion molecules (GO:0007156);; Cellular Component: integral component of membrane (GO:0016021);;	K16669|0.0e+00|tut:107366361|K16669 protocadherin Fat 4 | (RefSeq) protocadherin Fat 4 isoform X1	--	[T]	Signal transduction mechanisms	Cadherin domain	Cadherin-related tumor suppressor OS=Drosophila melanogaster OX=7227 GN=ft PE=1 SV=3	G	Carbohydrate transport and metabolism	protocadherin Fat 4-like isoform X2 [Parasteatoda tepidariorum]
evm.TU.Hic_chr_12.1941	61	89	70	471	284	203	2.34881	3.54828	2.66549	19.0835	11.59	8.06896	3.25e-07	2.41862	up	--	--	Biological Process: reproduction (GO:0000003);; Biological Process: cell morphogenesis (GO:0000902);; Biological Process: cell morphogenesis involved in differentiation (GO:0000904);; Biological Process: oocyte growth (GO:0001555);; Biological Process: embryonic development via the syncytial blastoderm (GO:0001700);; Biological Process: morphogenesis of an epithelium (GO:0002009);; Biological Pro…	K06585|3.7e-20|zne:110839546|K06585 integrin alpha 9 | (RefSeq) integrin alpha-PS3-like	ECM-receptor interaction (ko04512)	--	--	Integrin alpha	--	W	Extracellular structures	integrin alpha-4-like [Limulus polyphemus]
evm.TU.Hic_chr_12.1516	103	140	180	1391	858	283	2.32725	3.25199	3.98059	32.7849	20.3892	6.52602	2.76e-06	2.88035	up	--	--	--	--	--	--	--	--	--	--	--	uncharacterized protein LOC106457691 [Limulus polyphemus]
evm.TU.Hic_chr_10.2327	294	267	308	93	70	97	4.46497	4.16817	4.59635	1.45699	1.10498	1.49867	7.01e-06	-1.46232	down	[T]	Signal transduction mechanisms	Molecular Function: ephrin receptor activity (GO:0005003);; Molecular Function: ATP binding (GO:0005524);; Cellular Component: integral component of plasma membrane (GO:0005887);;	K05110|0.0e+00|isc:IscW_ISCW022934|K05110 Eph receptor B1 [EC:2.7.10.1] | (RefSeq) eph receptor tyrosine kinase, putative	--	[T]	Signal transduction mechanisms	Protein tyrosine and serine/threonine kinase	Ephrin receptor 1 OS=Caenorhabditis elegans OX=6239 GN=vab-1 PE=1 SV=1	T	Signal transduction mechanisms	ephrin type-A receptor 4-like isoform X2 [Limulus polyphemus]
evm.TU.Hic_chr_6.1812	241	64	55	9	0	14	2.76825	0.751805	0.615651	0.10799	0	0.154528	0.00115939	-3.66932	down	[V]	Defense mechanisms	Molecular Function: ATP binding (GO:0005524);; Cellular Component: integral component of membrane (GO:0016021);; Molecular Function: ATPase activity (GO:0016887);; Molecular Function: ATPase-coupled transmembrane transporter activity (GO:0042626);;	K05665|0.0e+00|isc:IscW_ISCW007915|K05665 ATP-binding cassette, subfamily C (CFTR/MRP), member 1 [EC:7.6.2.3] | (RefSeq) ABC transporter, putative	ABC transporters (ko02010)	[Q]	Secondary metabolites biosynthesis, transport and catabolism	ABC transporter transmembrane region	ABC transporter C family member 8 OS=Dictyostelium discoideum OX=44689 GN=abcC8 PE=3 SV=1	Q	Secondary metabolites biosynthesis, transport and catabolism	multidrug resistance-associated protein 1-like isoform X1 [Limulus polyphemus]
NewGene_5263	360	421	508	79	103	114	4.85824	5.82558	6.72309	1.11278	1.44395	1.56364	2.94e-08	-1.85475	down	--	--	Cellular Component: integral component of membrane (GO:0016021);;	K23893|2.30e-57|tca:103315097|K23893 LHFPL tetraspan subfamily member protein | (RefSeq) lipoma HMGIC fusion partner homolog	--	[S]	Function unknown	Lipoma HMGIC fusion partner-like protein	--	S	Function unknown	lipoma HMGIC fusion partner-like [Limulus polyphemus]
evm.TU.Hic_chr_13.2758	1607	1607	1663	431	400	662	28.1183	28.8845	28.563	7.84324	7.34262	11.8071	1.72e-07	-1.43837	down	[E]	Amino acid transport and metabolism	Molecular Function: urease activity (GO:0009039);; Molecular Function: nickel cation binding (GO:0016151);; Biological Process: urea catabolic process (GO:0043419);;	K01427|0.0e+00|nve:5515206|K01427 urease [EC:3.5.1.5] | (RefSeq) urease subunit alpha	Arginine biosynthesis (ko00220);; Purine metabolism (ko00230)	--	--	Amidohydrolase family	--	F	Nucleotide transport and metabolism	urease-like, partial [Limulus polyphemus]
evm.TU.Hic_chr_7.667	266	266	314	454	548	631	10.6036	10.8925	12.2684	18.8427	22.9453	25.6554	9.13e-06	1.22068	up	[R]	General function prediction only	Cellular Component: integral component of membrane (GO:0016021);; Molecular Function: transmembrane transporter activity (GO:0022857);;	K14389|5.0e-139|isc:IscW_ISCW012232|K14389 solute carrier family 5 (sodium/glucose cotransporter), member 9 | (RefSeq) sodium/glucose cotransporter, putative	--	[P]	Inorganic ion transport and metabolism	Sodium:solute symporter family	--	P	Inorganic ion transport and metabolism	sodium/glucose cotransporter 4-like isoform X1 [Limulus polyphemus]
evm.TU.Hic_chr_10.2245	61	120	72	145	166	193	3.85414	7.77303	4.42933	9.50898	11.0012	12.4661	0.00770429	1.26651	up	--	--	--	--	--	--	--	--	--	--	--	uncharacterized protein LOC106468523 [Limulus polyphemus]
evm.TU.Hic_cluster_1.652	406	407	463	85	103	106	16.1501	16.6214	18.0501	3.48438	4.27649	4.29252	5.15e-11	-1.84215	down	--	--	--	--	--	--	--	Collagen triple helix repeat (20 copies)	--	--	--	collagen alpha-1(IX) chain-like [Limulus polyphemus]
evm.TU.Hic_chr_4.893	518	529	429	137	191	164	7.74874	8.12701	6.30075	2.13624	3.001	2.50241	5.24e-06	-1.3008	down	[L]	Replication, recombination and repair	Biological Process: reproduction (GO:0000003);; Biological Process: G1/S transition of mitotic cell cycle (GO:0000082);; Molecular Function: nucleotide binding (GO:0000166);; Biological Process: mitotic cell cycle (GO:0000278);; Cellular Component: chromatin (GO:0000785);; Biological Process: epithelial cell development (GO:0002064);; Biological Process: columnar/cuboidal epithelial cell differen…	K02542|0.0e+00|myi:110454686|K02542 DNA replication licensing factor MCM6 [EC:3.6.4.12] | (RefSeq) zygotic DNA replication licensing factor mcm6-like isoform X1	DNA replication (ko03030)	[L]	Replication, recombination and repair	MCM P-loop domain	DNA replication licensing factor Mcm6 OS=Drosophila pseudoobscura pseudoobscura OX=46245 GN=Mcm6 PE=3 SV=1	L	Replication, recombination and repair	zygotic DNA replication licensing factor mcm6-B-like isoform X1 [Limulus polyphemus]
evm.TU.Hic_chr_13.2661	382	298	323	109	144	129	19.5174	15.6403	16.1543	5.7685	7.68298	6.71439	0.000352783	-1.10827	down	--	--	Biological Process: regulation of transcription, DNA-templated (GO:0006355);;	--	--	--	--	Transcription cofactor vestigial-like protein 4	--	S	Function unknown	transcription cofactor vestigial-like protein 4 [Limulus polyphemus]
evm.TU.Hic_chr_10.2906	418	272	287	514	551	736	7.08054	4.72857	4.77653	9.07653	9.82663	12.7331	0.000150834	1.16518	up	[T]	Signal transduction mechanisms	Molecular Function: voltage-gated chloride channel activity (GO:0005247);; Cellular Component: integral component of membrane (GO:0016021);;	K05011|8.4e-286|pbar:105429640|K05011 chloride channel 2 | (RefSeq) chloride channel protein 2 isoform X1	--	[P]	Inorganic ion transport and metabolism	Voltage gated chloride channel	Chloride channel protein 2 OS=Drosophila melanogaster OX=7227 GN=ClC-a PE=2 SV=3	P	Inorganic ion transport and metabolism	chloride channel protein 2-like [Limulus polyphemus]
evm.TU.Hic_chr_13.610	1686	1895	1537	2559	2491	2471	73.9786	85.4768	66.2265	116.97	114.88	110.619	9.34e-05	0.839892	up	[J]	Translation, ribosomal structure and biogenesis	Molecular Function: translation initiation factor activity (GO:0003743);;	K03238|1.7e-85|mpha:105837104|K03238 translation initiation factor 2 subunit 2 | (RefSeq) eukaryotic translation initiation factor 2 subunit 2	RNA transport (ko03013)	[J]	Translation, ribosomal structure and biogenesis	Domain found in IF2B/IF5	Eukaryotic translation initiation factor 2 subunit 2 OS=Drosophila melanogaster OX=7227 GN=eIF2beta PE=1 SV=1	J	Translation, ribosomal structure and biogenesis	eukaryotic translation initiation factor 2 subunit 2-like [Limulus polyphemus]
evm.TU.Hic_chr_9.1501	8896	10934	9296	20266	19776	17851	237.162	299.52	243.316	562.709	553.963	485.429	1.32e-08	1.27493	up	[L]	Replication, recombination and repair	Molecular Function: nucleic acid binding (GO:0003676);; Molecular Function: helicase activity (GO:0004386);; Molecular Function: ATP binding (GO:0005524);;	K12823|3.2e-206|cmk:103175604|K12823 ATP-dependent RNA helicase DDX5/DBP2 [EC:3.6.4.13] | (RefSeq) ddx5; DEAD-box helicase 5	Spliceosome (ko03040)	[A]	RNA processing and modification	DEAD/DEAH box helicase	ATP-dependent RNA helicase p62 OS=Drosophila melanogaster OX=7227 GN=Rm62 PE=1 SV=3	A	RNA processing and modification	probable ATP-dependent RNA helicase DDX17 isoform X2 [Limulus polyphemus]
evm.TU.Hic_chr_13.4202	160	121	133	27	46	33	9.53546	7.3605	7.73496	1.64696	2.85615	1.98429	0.000256243	-1.67952	down	--	--	Molecular Function: GTPase activity (GO:0003924);; Molecular Function: GTP binding (GO:0005525);; Cellular Component: plasma membrane (GO:0005886);; Biological Process: signal transduction (GO:0007165);; Molecular Function: GDP binding (GO:0019003);;	K07844|5.1e-39|sko:100371150|K07844 RASD family, member 2 | (RefSeq) GTP-binding protein Rhes-like	--	[R]	General function prediction only	Ras family	GTP-binding protein drn-1 (Fragment) OS=Caenorhabditis elegans OX=6239 GN=drn-1 PE=1 SV=3	S	Function unknown	GTP-binding protein Di-Ras2-like [Limulus polyphemus]
evm.TU.Hic_chr_3.1925	31	25	22	75	97	70	0.606145	0.501058	0.412247	1.52829	1.9849	1.39734	0.000132986	1.92529	up	--	--	Molecular Function: zinc ion binding (GO:0008270);;	K11997|1.2e-219|myi:110442256|K11997 tripartite motif-containing protein 2/3 | (RefSeq) B-box type zinc finger protein ncl-1-like isoform X1	--	[O]	Posttranslational modification, protein turnover, chaperones	NHL repeat	Brain tumor protein OS=Drosophila melanogaster OX=7227 GN=brat PE=1 SV=2	O	Posttranslational modification, protein turnover, chaperones	B-box type zinc finger protein ncl-1-like isoform X1 [Limulus polyphemus]
evm.TU.Hic_chr_10.622	1209	1016	1057	3730	2703	1692	21.181	18.2786	18.1648	68.0526	49.7432	30.2246	3.02e-05	1.60998	up	--	--	Molecular Function: metal ion binding (GO:0046872);;	K18668|1.3e-145|zne:110830491|K18668 ribonuclease ZC3H12 [EC:3.1.-.-] | (RefSeq) endoribonuclease ZC3H12A-like isoform X1	--	[S]	Function unknown	Zc3h12a-like Ribonuclease NYN domain	Endoribonuclease rege-1 OS=Caenorhabditis elegans OX=6239 GN=rege-1 PE=1 SV=5	S	Function unknown	uncharacterized protein LOC106463820 isoform X2 [Limulus polyphemus]
evm.TU.Hic_chr_9.269	293	288	277	409	457	436	12.7155	12.8781	11.8319	18.517	20.878	19.3143	0.00029756	0.88432	up	--	--	Molecular Function: G protein-coupled receptor binding (GO:0001664);; Molecular Function: GTPase activity (GO:0003924);; Molecular Function: GTP binding (GO:0005525);; Biological Process: G protein-coupled receptor signaling pathway (GO:0007186);; Molecular Function: G-protein beta/gamma-subunit complex binding (GO:0031683);;	K04634|8.7e-122|dpte:113795528|K04634 guanine nucleotide-binding protein G(q) subunit alpha | (RefSeq) guanine nucleotide-binding protein G(q) subunit alpha	--	[T]	Signal transduction mechanisms	G-protein alpha subunit	Guanine nucleotide-binding protein G(q) subunit alpha OS=Mizuhopecten yessoensis OX=6573 GN=SCGQA PE=2 SV=1	T	Signal transduction mechanisms	guanine nucleotide-binding protein G(q) subunit alpha isoform X2 [Limulus polyphemus]
NewGene_7493	2743	1586	2284	249	267	401	52.4781	31.2767	42.5375	4.96353	5.3434	7.82745	8.47e-17	-2.57433	down	--	--	Molecular Function: protein dimerization activity (GO:0046983);;	--	--	--	--	Helix-loop-helix DNA-binding domain	--	--	--	uncharacterized protein LOC111633398 [Centruroides sculpturatus]
evm.TU.Hic_chr_8.568	3525	3021	3826	1213	1303	2054	31.8769	28.0755	33.9678	11.4248	12.3773	18.9452	0.00385539	-0.915639	down	--	--	Biological Process: reproduction (GO:0000003);; Biological Process: cell morphogenesis (GO:0000902);; Biological Process: cell morphogenesis involved in differentiation (GO:0000904);; Biological Process: morphogenesis of an epithelium (GO:0002009);; Biological Process: developmental process involved in reproduction (GO:0003006);; Biological Process: heart morphogenesis (GO:0003007);; Biological P…	K05636|0.0e+00|zne:110833184|K05636 laminin, beta 1 | (RefSeq) laminin subunit beta-1 isoform X1	ECM-receptor interaction (ko04512)	[W]	Extracellular structures	Laminin EGF domain	Laminin subunit beta-1 OS=Drosophila melanogaster OX=7227 GN=LanB1 PE=1 SV=4	W	Extracellular structures	laminin subunit beta-1-like [Limulus polyphemus]
evm.TU.Hic_chr_2.580	245	119	206	36	47	49	9.49584	4.73027	7.83139	1.42304	1.90289	1.92865	0.00011036	-1.82763	down	--	--	Cellular Component: integral component of membrane (GO:0016021);;	K08606|2.8e-28|epa:110252250|K08606 meprin B [EC:3.4.24.63] | (RefSeq) uncharacterized protein LOC110252250	--	[TV]	Signal transduction mechanisms;; Defense mechanisms	MAM domain, meprin/A5/mu	MAM and LDL-receptor class A domain-containing protein 1 (Fragment) OS=Acropora millepora OX=45264 PE=1 SV=1	T	Signal transduction mechanisms	zonadhesin-like [Limulus polyphemus]
evm.TU.Hic_chr_12.226	2359	2732	2165	5773	5785	4062	169.125	201.324	152.413	431.207	435.885	297.154	7.52e-07	1.39822	up	[R]	General function prediction only	Molecular Function: GTPase activity (GO:0003924);; Molecular Function: GTP binding (GO:0005525);; Biological Process: small GTPase mediated signal transduction (GO:0007264);; Biological Process: wound healing, spreading of cells (GO:0044319);; Biological Process: skeletal muscle satellite cell migration (GO:1902766);;	K04513|4.1e-98|tut:107371599|K04513 Ras homolog gene family, member A | (RefSeq) ras-like GTP-binding protein RHO	Endocytosis (ko04144);; mTOR signaling pathway (ko04150);; Wnt signaling pathway (ko04310);; TGF-beta signaling pathway (ko04350)	[R]	General function prediction only	Ras family	Ras-like GTP-binding protein Rho1 OS=Drosophila melanogaster OX=7227 GN=Rho1 PE=1 SV=1	U	Intracellular trafficking, secretion, and vesicular transport	ras-like GTP-binding protein RHO, partial [Limulus polyphemus]
NewGene_10865	25	24	17	140	53	42	0.635125	0.6172	0.421173	3.70465	1.4041	1.09423	0.00568438	2.14461	up	--	--	Molecular Function: galactosylceramide sulfotransferase activity (GO:0001733);; Cellular Component: Golgi apparatus (GO:0005794);; Biological Process: glycolipid biosynthetic process (GO:0009247);; Cellular Component: integral component of membrane (GO:0016021);;	K01019|9.40e-34|clec:106666127|K01019 galactosylceramide sulfotransferase [EC:2.8.2.11] | (RefSeq) galactosylceramide sulfotransferase-like	Ether lipid metabolism (ko00565);; Sphingolipid metabolism (ko00600)	--	--	Galactose-3-O-sulfotransferase	--	S	Function unknown	galactose-3-O-sulfotransferase 2-like [Limulus polyphemus]
evm.TU.Hic_chr_10.2633	301	301	410	145	119	126	1.40685	1.44537	1.88352	0.705509	0.582368	0.599178	0.00278226	-1.09848	down	--	--	Cellular Component: nucleus (GO:0005634);; Biological Process: regulation of transcription, DNA-templated (GO:0006355);; Molecular Function: zinc ion binding (GO:0008270);; Molecular Function: sequence-specific DNA binding (GO:0043565);;	K09378|0.0e+00|isc:IscW_ISCW017915|K09378 AT-binding transcription factor 1 | (RefSeq) conserved hypothetical protein	--	[R]	General function prediction only	Homeodomain	Zinc finger protein 2 OS=Drosophila melanogaster OX=7227 GN=zfh2 PE=1 SV=2	K	Transcription	zinc finger homeobox protein 4-like isoform X1 [Limulus polyphemus]
evm.TU.Hic_chr_13.1868	935	522	938	297	304	277	9.18684	5.26774	9.04835	3.03899	3.13458	2.76845	0.00167268	-1.16283	down	--	--	Biological Process: cell cycle checkpoint (GO:0000075);; Biological Process: DNA damage checkpoint (GO:0000077);; Molecular Function: molecular_function (GO:0003674);; Molecular Function: catalytic activity (GO:0003824);; Cellular Component: cellular_component (GO:0005575);; Cellular Component: intracellular (GO:0005622);; Cellular Component: obsolete cell (GO:0005623);; Cellular Component: nucle…	K11427|1.6e-74|zne:110835135|K11427 [histone H3]-lysine79 N-trimethyltransferase [EC:2.1.1.360] | (RefSeq) histone-lysine N-methyltransferase, H3 lysine-79 specific-like isoform X1	Lysine degradation (ko00310)	[DK]	Cell cycle control, cell division, chromosome partitioning;; Transcription	Histone methylation protein DOT1	Histone-lysine N-methyltransferase, H3 lysine-79 specific OS=Drosophila melanogaster OX=7227 GN=gpp PE=1 SV=2	B	Chromatin structure and dynamics	uncharacterized protein LOC106460159 [Limulus polyphemus]
evm.TU.Hic_chr_8.250	200	228	350	36	33	57	7.62196	8.95407	13.1436	1.40574	1.30178	2.19009	2.27e-07	-2.36827	down	[S]	Function unknown	Molecular Function: nucleotide binding (GO:0000166);; Biological Process: nucleotide catabolic process (GO:0009166);; Molecular Function: hydrolase activity, acting on ester bonds (GO:0016788);; Molecular Function: metal ion binding (GO:0046872);;	K19970|8.1e-108|dpx:DAPPUDRAFT_311578|K19970 5'-nucleotidase [EC:3.1.3.5] | (RefSeq) hypothetical protein	Purine metabolism (ko00230);; Pyrimidine metabolism (ko00240);; Nicotinate and nicotinamide metabolism (ko00760)	[F]	Nucleotide transport and metabolism	5'-nucleotidase, C-terminal domain	Protein 5NUC (Fragment) OS=Rhipicephalus microplus OX=6941 PE=1 SV=2	F	Nucleotide transport and metabolism	5'-nucleotidase-like [Limulus polyphemus]
evm.TU.Hic_chr_2.1463	76	52	38	0	0	0	7.31225	5.11841	3.55706	0	0	0	2.35e-07	-7.936	down	--	--	Molecular Function: aspartic-type endopeptidase activity (GO:0004190);; Cellular Component: integral component of membrane (GO:0016021);;	K09598|2.4e-15|dpa:109544020|K09598 signal peptide peptidase-like 3 [EC:3.4.23.-] | (RefSeq) signal peptide peptidase-like 3	--	[S]	Function unknown	--	--	S	Function unknown	signal peptide peptidase-like 3 [Limulus polyphemus]
evm.TU.Hic_chr_10.854	148	81	68	526	187	303	2.07486	1.16065	0.932466	7.67837	2.75767	4.33359	0.000178082	2.08481	up	--	--	Biological Process: eye development (GO:0001654);; Biological Process: establishment of planar polarity (GO:0001736);; Biological Process: morphogenesis of a polarized epithelium (GO:0001738);; Biological Process: compound eye morphogenesis (GO:0001745);; Biological Process: morphogenesis of an epithelium (GO:0002009);; Cellular Component: cellular_component (GO:0005575);; Cellular Component: int…	K01785|2.1e-33|hmg:100199208|K01785 aldose 1-epimerase [EC:5.1.3.3] | (RefSeq) aldose 1-epimerase-like	Glycolysis / Gluconeogenesis (ko00010);; Galactose metabolism (ko00052)	--	--	Cell-cycle sustaining, positive selection,	--	S	Function unknown	uncharacterized protein LOC111086339 [Limulus polyphemus]
evm.TU.Hic_chr_5.252	63	61	65	6	5	9	3.0016	3.00796	3.06021	0.277255	0.241859	0.407634	1e-05	-2.96632	down	--	--	Molecular Function: signaling receptor binding (GO:0005102);; Cellular Component: extracellular region (GO:0005576);; Biological Process: multicellular organism development (GO:0007275);; Biological Process: Wnt signaling pathway (GO:0016055);;	K00444|2.8e-111|zne:110837886|K00444 wingless-type MMTV integration site family, member 5 | (RefSeq) protein Wnt-5b-like isoform X1	mTOR signaling pathway (ko04150);; Wnt signaling pathway (ko04310)	[T]	Signal transduction mechanisms	wnt family	Protein Wnt-5 OS=Halocynthia roretzi OX=7729 GN=WNT5 PE=3 SV=1	T	Signal transduction mechanisms	protein Wnt-5a-like [Limulus polyphemus]
evm.TU.Hic_chr_8.918	1808	1759	1023	3605	2882	2486	10.843	10.837	6.02243	22.5162	18.1563	15.206	0.000265803	1.26868	up	--	--	Cellular Component: ruffle (GO:0001726);; Molecular Function: structural constituent of cytoskeleton (GO:0005200);; Cellular Component: cytoskeleton (GO:0005856);; Cellular Component: focal adhesion (GO:0005925);; Biological Process: endocytosis (GO:0006897);; Biological Process: cell adhesion (GO:0007155);; Molecular Function: clathrin binding (GO:0030276);; Molecular Function: actin filament bi…	K06271|0.0e+00|zne:110830102|K06271 talin | (RefSeq) LOW QUALITY PROTEIN: talin-1	--	[Z]	Cytoskeleton	I/LWEQ domain	Talin-B OS=Dictyostelium discoideum OX=44689 GN=talB PE=2 SV=1	Z	Cytoskeleton	talin-2-like [Limulus polyphemus]
NewGene_3691	1441	1163	1599	14254	10368	10613	24.9358	20.6835	27.1795	257.02	188.594	187.411	1.55e-36	3.35324	up	--	--	Biological Process: intracellular signal transduction (GO:0035556);;	K04695|5.28e-51|lak:106154562|K04695 suppressor of cytokine signaling 2 | (RefSeq) suppressor of cytokine signaling 2	--	[T]	Signal transduction mechanisms	SOCS box	--	T	Signal transduction mechanisms	suppressor of cytokine signaling 2-like [Limulus polyphemus]
evm.TU.Hic_chr_10.1261	363	302	159	2740	1720	715	3.27168	2.79188	1.40438	25.7271	16.2886	6.56835	6.67e-08	2.97574	up	[V]	Defense mechanisms	Molecular Function: ATP binding (GO:0005524);; Cellular Component: integral component of membrane (GO:0016021);; Molecular Function: ATPase activity (GO:0016887);; Molecular Function: ATPase-coupled transmembrane transporter activity (GO:0042626);;	K05643|0.0e+00|lgi:LOTGIDRAFT_229502|K05643 ATP-binding cassette, subfamily A (ABC1), member 3 | (RefSeq) hypothetical protein	ABC transporters (ko02010)	[IR]	Lipid transport and metabolism;; General function prediction only	ABC-2 family transporter protein	ABC transporter A family member 2 OS=Dictyostelium discoideum OX=44689 GN=abcA2 PE=3 SV=1	Q	Secondary metabolites biosynthesis, transport and catabolism	ATP-binding cassette sub-family A member 1-like [Limulus polyphemus]
evm.TU.Hic_chr_6.357	1210	1069	1338	334	448	496	44.6137	40.5152	48.4575	12.8287	17.3335	18.6348	6.68e-06	-1.22842	down	--	--	Molecular Function: DNA binding (GO:0003677);; Cellular Component: nucleus (GO:0005634);; Biological Process: regulation of transcription, DNA-templated (GO:0006355);;	K16670|2.7e-98|lak:106152827|K16670 homeobox protein Meis2 | (RefSeq) homeobox protein Meis1	--	[K]	Transcription	N-terminal of Homeobox Meis and PKNOX1	Homeobox protein homothorax OS=Drosophila melanogaster OX=7227 GN=hth PE=1 SV=1	K	Transcription	homeobox protein homothorax-like isoform X1 [Limulus polyphemus]
evm.TU.Hic_cluster_1.577	2258	2882	1977	19520	18027	11766	22.1915	29.1056	19.0774	199.842	186.192	117.975	1.16e-23	3.08838	up	[T]	Signal transduction mechanisms	Molecular Function: calcium ion binding (GO:0005509);;	K12751|3.6e-58|isc:IscW_ISCW001124|K12751 myosin light chain 6 | (RefSeq) nonmuscle myosin essential light chain	--	[Z]	Cytoskeleton	Tau and MAP protein, tubulin-binding repeat	Myosin-2 essential light chain OS=Drosophila melanogaster OX=7227 GN=Mlc-c PE=1 SV=1	Z	Cytoskeleton	uncharacterized protein LOC106472447 [Limulus polyphemus]
NewGene_6753	626	755	690	1296	896	1104	5.99561	7.25108	6.30621	12.1698	8.82739	10.6211	0.00140276	0.952066	up	--	--	Cellular Component: integral component of membrane (GO:0016021);;	--	--	--	--	Leucine rich repeat	--	S	Function unknown	leucine-rich repeat-containing protein 70-like [Limulus polyphemus]
evm.TU.Hic_chr_9.2057	2912	4788	3821	6831	5993	5578	89.5023	151.198	115.292	218.651	193.544	174.852	0.00416339	0.955746	up	[J]	Translation, ribosomal structure and biogenesis	Molecular Function: serine-tRNA ligase activity (GO:0004828);; Molecular Function: ATP binding (GO:0005524);; Biological Process: seryl-tRNA aminoacylation (GO:0006434);;	K01875|1.7e-203|tca:656867|K01875 seryl-tRNA synthetase [EC:6.1.1.11] | (RefSeq) serine--tRNA ligase, cytoplasmic	Aminoacyl-tRNA biosynthesis (ko00970)	[J]	Translation, ribosomal structure and biogenesis	tRNA synthetase class II core domain (G, H, P, S and T)	Probable serine--tRNA ligase, cytoplasmic OS=Caenorhabditis elegans OX=6239 GN=sars-1 PE=3 SV=1	J	Translation, ribosomal structure and biogenesis	serine--tRNA ligase, cytoplasmic-like [Limulus polyphemus]
NewGene_376	59	67	32	211	129	254	2.81648	3.32381	1.51195	10.6801	6.64123	12.5584	4.77e-06	2.19435	up	--	--	--	--	--	--	--	--	--	--	--	uncharacterized protein LOC111087143 [Limulus polyphemus]
evm.TU.Hic_chr_2.533	3156	2874	2392	11295	10657	10405	100.653	94.1636	74.8872	375.163	357.088	338.467	1.75e-31	2.23198	up	[O]	Posttranslational modification, protein turnover, chaperones	Cellular Component: extracellular space (GO:0005615);;	K23425|9.0e-61|oaa:100073994|K23425 leukocyte elastase inhibitor | (RefSeq) leukocyte elastase inhibitor-like	--	[V]	Defense mechanisms	Serpin (serine protease inhibitor)	Intracellular coagulation inhibitor 1 OS=Tachypleus tridentatus OX=6853 PE=1 SV=1	V	Defense mechanisms	intracellular coagulation inhibitor precursor [Tachypleus tridentatus]
NewGene_5581	299	211	246	25	75	65	2.55237	1.8471	2.06546	0.211621	0.899661	0.565983	0.000199862	-1.91946	down	--	--	Cellular Component: integral component of membrane (GO:0016021);; Biological Process: transmembrane transport (GO:0055085);;	K13754|5.20e-95|isc:IscW_ISCW007706|K13754 solute carrier family 24 (sodium/potassium/calcium exchanger), member 6 | (RefSeq) Na+/Ca2+ exchanger, putative	--	[P]	Inorganic ion transport and metabolism	Sodium/calcium exchanger protein	Putative sodium/calcium exchanger 6 OS=Caenorhabditis elegans OX=6239 GN=ncx-6 PE=3 SV=3	P	Inorganic ion transport and metabolism	LOW QUALITY PROTEIN: mitochondrial sodium/calcium exchanger protein-like, partial [Limulus polyphemus]
evm.TU.Hic_chr_1.2431	20	6	10	86	59	97	0.667309	0.199529	0.337814	3.08281	2.11372	3.40758	2.84e-06	3.04093	up	--	--	Molecular Function: DNA binding (GO:0003677);;	--	--	--	--	BED zinc finger	--	S	Function unknown	hypothetical protein OCBIM_22031699mg [Octopus bimaculoides]
NewGene_5876	235	207	371	50	109	52	20.3333	18.4159	31.5395	4.49767	9.8689	4.53839	0.00279307	-1.66999	down	--	--	Molecular Function: extracellular matrix structural constituent (GO:0005201);;	K19721|6.85e-58|dpx:DAPPUDRAFT_307295|K19721 collagen type V/XI/XXIV/XXVII, alpha | (RefSeq) hypothetical protein	--	[W]	Extracellular structures	Fibrillar collagen C-terminal domain	--	W	Extracellular structures	collagen alpha-1(XI) chain-like [Limulus polyphemus]
evm.TU.Hic_chr_11.645	52	65	43	158	131	123	1.62102	2.09209	1.32168	5.21299	4.33198	3.95027	7.64e-05	1.65436	up	--	--	Molecular Function: nucleic acid binding (GO:0003676);; Molecular Function: zinc ion binding (GO:0008270);;	--	--	--	--	Endonuclease-reverse transcriptase	--	--	--	uncharacterized protein LOC111622892 [Centruroides sculpturatus]
evm.TU.Hic_chr_12.1400	45	36	34	3	9	7	1.1507	0.937218	0.849766	0.075708	0.243402	0.178006	0.00875641	-2.31564	down	--	--	Molecular Function: DNA binding (GO:0003677);; Molecular Function: DNA-binding transcription factor activity (GO:0003700);; Cellular Component: nucleus (GO:0005634);;	K09368|9.9e-86|myi:110451104|K09368 POU domain transcription factor, class 6 | (RefSeq) POU domain, class 6, transcription factor 1-like isoform X1	--	[K]	Transcription	Pou domain - N-terminal to homeobox domain	POU domain protein 2, isoform A OS=Drosophila melanogaster OX=7227 GN=pdm2 PE=1 SV=1	K	Transcription	POU domain, class 6, transcription factor 2-like isoform X1 [Limulus polyphemus]
evm.TU.Hic_chr_13.3101	919	1001	454	218	207	117	66.501	74.4387	32.2191	16.3868	15.6726	8.629	8.38e-05	-1.82267	down	--	--	Molecular Function: molecular_function (GO:0003674);; Molecular Function: transporter activity (GO:0005215);; Cellular Component: cellular_component (GO:0005575);; Cellular Component: obsolete cell (GO:0005623);; Cellular Component: plasma membrane (GO:0005886);; Cellular Component: integral component of plasma membrane (GO:0005887);; Biological Process: transport (GO:0006810);; Biological Proces…	K08202|1.9e-07|isc:IscW_ISCW002228|K08202 MFS transporter, OCT family, solute carrier family 22 (organic cation transporter), member 4/5 | (RefSeq) organic anion transporter, putative	--	--	--	--	--	S	Function unknown	organic cation transporter protein-like [Limulus polyphemus]
evm.TU.Hic_chr_7.2736	978	1052	616	1256	1337	1758	30.9851	34.2467	19.1685	41.4433	44.5092	56.8304	0.00178961	1.00016	up	--	--	Molecular Function: nucleoside transmembrane transporter activity (GO:0005337);; Cellular Component: integral component of membrane (GO:0016021);;	K15014|1.9e-135|dpx:DAPPUDRAFT_300160|K15014 solute carrier family 29 (equilibrative nucleoside transporter), member 1/2/3 | (RefSeq) hypothetical protein	--	[F]	Nucleotide transport and metabolism	Nucleoside transporter	--	F	Nucleotide transport and metabolism	equilibrative nucleoside transporter 1-like isoform X2 [Limulus polyphemus]
evm.TU.Hic_chr_6.1436	24918	15318	11620	2725	3597	7305	1487.01	939.214	680.77	169.357	225.472	444.623	0.000377575	-1.65213	down	--	--	--	--	--	--	--	Tachylectin	Tachylectin-2 OS=Tachypleus tridentatus OX=6853 PE=1 SV=1	S	Function unknown	RecName: Full=Tachylectin-2; AltName: Full=Lectin L10c; Flags: Precursor [Tachypleus tridentatus]
evm.TU.Hic_chr_2.1390	170	140	170	290	271	267	4.97199	4.1813	4.87329	8.82229	8.31308	7.94121	0.000381282	1.07076	up	[R]	General function prediction only	Molecular Function: ARF guanyl-nucleotide exchange factor activity (GO:0005086);; Biological Process: regulation of ARF protein signal transduction (GO:0032012);;	K18441|7.2e-173|zne:110839020|K18441 cytohesin | (RefSeq) cytohesin-1 isoform X1	Endocytosis (ko04144)	[U]	Intracellular trafficking, secretion, and vesicular transport	Sec7 domain	GTP exchange factor for ARFs 1 OS=Caenorhabditis elegans OX=6239 GN=grp-1 PE=3 SV=2	L	Replication, recombination and repair	cytohesin-1-like isoform X2 [Centruroides sculpturatus]
evm.TU.Hic_chr_9.442	436	289	405	758	484	647	2.53204	1.72569	2.3113	4.58446	2.9558	3.83094	0.00436529	1.02748	up	--	--	Cellular Component: chromatin (GO:0000785);; Molecular Function: transcription regulatory region sequence-specific DNA binding (GO:0000976);; Molecular Function: regulatory region nucleic acid binding (GO:0001067);; Biological Process: morphogenesis of an epithelium (GO:0002009);; Biological Process: instar larval or pupal development (GO:0002165);; Molecular Function: molecular_function (GO:0003…	--	--	[K]	Transcription	BAH domain	Protein winged eye OS=Drosophila melanogaster OX=7227 GN=wge PE=1 SV=1	K	Transcription	mucin-17-like [Limulus polyphemus]
evm.TU.Hic_chr_3.425	1171	1051	1264	1330	1661	1746	15.3292	14.1308	16.2342	18.1316	22.8322	23.3051	0.00492856	0.717824	up	--	--	Molecular Function: GTP binding (GO:0005525);; Cellular Component: nucleus (GO:0005634);; Biological Process: ribosome biogenesis (GO:0042254);;	K14569|0.0e+00|asn:102368104|K14569 ribosome biogenesis protein BMS1 | (RefSeq) BMS1; ribosome biogenesis protein BMS1 homolog isoform X1	Ribosome biogenesis in eukaryotes (ko03008)	[J]	Translation, ribosomal structure and biogenesis	40S ribosome biogenesis protein Tsr1 and BMS1 C-terminal	--	J	Translation, ribosomal structure and biogenesis	LOW QUALITY PROTEIN: ribosome biogenesis protein BMS1 homolog [Limulus polyphemus]
evm.TU.Hic_chr_10.952	45	64	111	140	181	278	1.90334	2.78287	4.64909	6.24077	8.13654	12.1364	0.00285245	1.69251	up	[I]	Lipid transport and metabolism	Molecular Function: molecular_function (GO:0003674);; Molecular Function: catalytic activity (GO:0003824);; Cellular Component: integral component of membrane (GO:0016021);; Molecular Function: hydrolase activity (GO:0016787);; Molecular Function: hydrolase activity, acting on ester bonds (GO:0016788);; Molecular Function: carboxylic ester hydrolase activity (GO:0052689);;	K01063|1.5e-36|api:100167473|K01063 juvenile-hormone esterase [EC:3.1.1.59] | (RefSeq) uncharacterized protein LOC100167473	Insect hormone biosynthesis (ko00981)	[R]	General function prediction only	Carboxylesterase family	Neuroligin-like protein glit-1 OS=Caenorhabditis elegans OX=6239 GN=glit-1 PE=1 SV=1	L	Replication, recombination and repair	liver carboxylesterase 1-like [Limulus polyphemus]
evm.TU.Hic_chr_10.2346	143	38	100	345	255	234	2.55856	0.699893	1.75794	6.471	4.8135	4.29636	0.00118521	1.87148	up	[T]	Signal transduction mechanisms	Molecular Function: ATP binding (GO:0005524);; Cellular Component: integral component of membrane (GO:0016021);; Molecular Function: ATPase activity (GO:0016887);;	K21396|5.3e-72|dan:6505139|K21396 ATP-binding cassette, subfamily G (WHITE), eye pigment precursor transporter | (RefSeq) protein white	--	[Q]	Secondary metabolites biosynthesis, transport and catabolism	ABC transporter	Protein white OS=Drosophila melanogaster OX=7227 GN=w PE=2 SV=2	Q	Secondary metabolites biosynthesis, transport and catabolism	ABC transporter G family member 21-like isoform X3 [Limulus polyphemus]
NewGene_9012	380	485	267	549	662	737	11.8538	15.6175	8.13925	17.898	27.7501	23.476	0.00196985	1.06513	up	--	--	Biological Process: cell division (GO:0051301);;	--	--	[S]	Function unknown	D123	Cell division cycle protein 123 homolog OS=Nematostella vectensis OX=45351 GN=cdc123 PE=3 SV=1	S	Function unknown	cell division cycle protein 123 homolog, partial [Limulus polyphemus]
NewGene_13108	41	84	120	185	546	332	3.07056	7.02606	8.88633	15.9665	45.8036	27.2043	0.000109641	2.37477	up	--	--	--	--	--	--	--	--	--	--	--	uncharacterized protein LOC106470798 isoform X3 [Limulus polyphemus]
NewGene_11506	1041	356	301	37	88	128	13.9569	4.90059	3.95678	0.513824	1.22938	1.7508	0.00015659	-2.45503	down	--	--	Biological Process: aggressive behavior (GO:0002118);; Biological Process: inter-male aggressive behavior (GO:0002121);; Biological Process: behavior (GO:0007610);; Biological Process: biological_process (GO:0008150);; Biological Process: multi-organism process (GO:0051704);; Biological Process: obsolete multi-organism behavior (GO:0051705);;	K15288|1.15e-26|ccar:109045024|K15288 solute carrier family 35, member F3/4 | (RefSeq) putative thiamine transporter SLC35F3	--	--	--	--	--	S	Function unknown	hypothetical protein FHG87_013492 [Trinorchestia longiramus]
evm.TU.Hic_chr_10.1660	36	38	30	161	339	60	0.129961	0.139308	0.104403	0.610364	1.29732	0.22243	0.000143334	2.73475	up	--	--	Cellular Component: extracellular region (GO:0005576);;	--	--	--	--	--	--	--	--	CRISP/Allergen/PR-1-like [Limulus polyphemus]
evm.TU.Hic_chr_3.189	5161	5513	3933	383	1815	1449	73.1261	80.2732	54.7208	5.64215	27.0186	20.9438	0.00277586	-1.72847	down	--	--	Molecular Function: alpha-mannosidase activity (GO:0004559);; Biological Process: mannose metabolic process (GO:0006013);; Molecular Function: carbohydrate binding (GO:0030246);; Molecular Function: metal ion binding (GO:0046872);;	K12311|4.2e-284|lak:106168249|K12311 lysosomal alpha-mannosidase [EC:3.2.1.24] | (RefSeq) lysosomal alpha-mannosidase	Other glycan degradation (ko00511);; Lysosome (ko04142)	[G]	Carbohydrate transport and metabolism	Glycosyl hydrolases family 38 N-terminal domain	Lysosomal alpha-mannosidase OS=Dictyostelium discoideum OX=44689 GN=manA PE=1 SV=2	G	Carbohydrate transport and metabolism	lysosomal alpha-mannosidase-like [Limulus polyphemus]
NewGene_15140	6950	6913	4937	9301	8584	8417	39.9422	40.8285	27.8624	55.6817	51.8408	49.3435	0.00213942	0.775838	up	--	--	Molecular Function: protein binding (GO:0005515);; Cellular Component: integral component of membrane (GO:0016021);;	K12388|1.12e-75|bpec:110168402|K12388 sortilin | (RefSeq) sortilin-like	Lysosome (ko04142)	[R]	General function prediction only	Sortilin, neurotensin receptor 3,	Low-density lipoprotein receptor-related protein OS=Caenorhabditis elegans OX=6239 GN=lrp-1 PE=1 SV=1	T	Signal transduction mechanisms	sortilin-related receptor-like [Limulus polyphemus]
NewGene_4309	234	62	130	33	21	30	10.9927	2.54291	4.87235	0.930609	0.585908	0.9596	0.00279307	-2.04226	down	--	--	Cellular Component: extracellular region (GO:0005576);; Molecular Function: chitin binding (GO:0008061);;	--	--	--	--	Chitin binding Peritrophin-A domain	--	S	Function unknown	U-scoloptoxin(01)-Cw1a-like [Stegodyphus dumicola]
evm.TU.Hic_chr_13.501	481	441	473	1473	1012	1973	6.76431	6.36613	6.5261	21.5864	14.9685	28.3327	1.39e-10	1.9481	up	[E]	Amino acid transport and metabolism	Molecular Function: cation:chloride symporter activity (GO:0015377);; Cellular Component: integral component of membrane (GO:0016021);;	K10951|0.0e+00|tut:107361207|K10951 solute carrier family 12 (sodium/potassium/chloride transporter), member 2 | (RefSeq) solute carrier family 12 member 2	--	[P]	Inorganic ion transport and metabolism	Solute carrier family 12	Bumetanide-sensitive sodium-(potassium)-chloride cotransporter OS=Manduca sexta OX=7130 PE=2 SV=1	P	Inorganic ion transport and metabolism	solute carrier family 12 member 2-like isoform X1 [Limulus polyphemus]
evm.TU.Hic_chr_2.1570	246	218	189	1143	945	650	5.57136	5.07121	4.19686	27.0445	22.565	15.0579	6.32e-13	2.36815	up	[T]	Signal transduction mechanisms	Molecular Function: molecular_function (GO:0003674);; Molecular Function: catalytic activity (GO:0003824);; Molecular Function: ubiquitin-protein transferase activity (GO:0004842);; Molecular Function: protein binding (GO:0005515);; Biological Process: cellular protein modification process (GO:0006464);; Biological Process: nitrogen compound metabolic process (GO:0006807);; Biological Process: bi…	K10349|6.3e-52|phu:Phum_PHUM289620|K10349 Fem-1 homolog b | (RefSeq) hypothetical protein	--	[R]	General function prediction only	Ankyrin repeats (many copies)	Protein fem-1 homolog CG6966 OS=Drosophila melanogaster OX=7227 GN=CG6966 PE=2 SV=2	S	Function unknown	protein fem-1 homolog C-like [Limulus polyphemus]
evm.TU.Hic_chr_7.265	65	59	55	3	11	7	8.43708	7.84098	6.94306	0.354469	1.50541	0.913619	0.000195903	-2.81027	down	--	--	Cellular Component: extracellular region (GO:0005576);; Molecular Function: chitin binding (GO:0008061);;	--	--	--	--	Chitin binding Peritrophin-A domain	--	S	Function unknown	uncharacterized protein LOC111085470 [Limulus polyphemus]
NewGene_15302	244	242	256	572	369	431	3.11091	3.17288	2.92981	8.75264	5.23519	5.83768	0.000404286	1.17263	up	[R]	General function prediction only	Molecular Function: hydrolase activity (GO:0016787);;	--	--	[R]	General function prediction only	Calcineurin-like phosphoesterase	UPF0046 protein T07D4.2 OS=Caenorhabditis elegans OX=6239 GN=T07D4.2 PE=1 SV=3	S	Function unknown	metallophosphoesterase domain-containing protein 1-like isoform X1 [Limulus polyphemus]
evm.TU.Hic_chr_1.1467	339	280	264	581	522	410	6.06239	5.14093	4.62503	10.8283	9.81945	7.48697	0.000713682	1.0725	up	--	--	Molecular Function: calcium ion binding (GO:0005509);; Cellular Component: endoplasmic reticulum (GO:0005783);; Biological Process: protein folding (GO:0006457);; Cellular Component: integral component of membrane (GO:0016021);; Molecular Function: unfolded protein binding (GO:0051082);;	K08054|1.7e-131|isc:IscW_ISCW003709|K08054 calnexin | (RefSeq) calnexin, putative	Protein processing in endoplasmic reticulum (ko04141);; Phagosome (ko04145)	[O]	Posttranslational modification, protein turnover, chaperones	Calreticulin family	Calnexin OS=Caenorhabditis briggsae OX=6238 GN=cnx-1 PE=3 SV=3	O	Posttranslational modification, protein turnover, chaperones	calnexin-like isoform X2 [Limulus polyphemus]
evm.TU.Hic_chr_13.666	2765	2811	2003	1260	1361	1183	142.198	148.552	101.126	67.4882	73.544	62.0518	0.00953788	-0.703589	down	--	--	Molecular Function: protein binding (GO:0005515);; Cellular Component: integral component of membrane (GO:0016021);;	--	--	[R]	General function prediction only	Leucine rich repeat	--	--	--	phospholipase A2 inhibitor-like [Limulus polyphemus]
evm.TU.Hic_chr_6.1586	189	141	187	29	22	27	1.21218	0.928308	1.17533	0.192227	0.146233	0.173397	3.22e-09	-2.44622	down	--	--	Molecular Function: translation elongation factor activity (GO:0003746);; Cellular Component: adherens junction (GO:0005912);; Biological Process: establishment or maintenance of actin cytoskeleton polarity (GO:0030950);; Biological Process: establishment of planar polarity of embryonic epithelium (GO:0042249);; Molecular Function: actin filament binding (GO:0051015);; Biological Process: protein…	K18625|5.3e-37|tca:100141885|K18625 protein Shroom | (RefSeq) protein Shroom	--	--	--	Apx/Shroom domain ASD2	--	Z	Cytoskeleton	uncharacterized protein LOC106459722 [Limulus polyphemus]
evm.TU.Hic_chr_3.1920	383	329	345	651	487	509	18.4719	16.3035	16.3519	32.7364	24.7154	25.0678	0.00171239	0.929005	up	[T]	Signal transduction mechanisms	Molecular Function: protein serine/threonine phosphatase activity (GO:0004722);; Molecular Function: metal ion binding (GO:0046872);;	K14803|5.4e-123|isc:IscW_ISCW017527|K14803 protein phosphatase PTC2/3 [EC:3.1.3.16] | (RefSeq) PP2C, putative	--	[T]	Signal transduction mechanisms	Protein phosphatase 2C	Probable protein phosphatase 2C T23F11.1 OS=Caenorhabditis elegans OX=6239 GN=ppm-2 PE=3 SV=2	T	Signal transduction mechanisms	probable protein phosphatase 2C T23F11.1 isoform X2 [Limulus polyphemus]
evm.TU.Hic_chr_7.1978	66	74	50	564	84	461	1.72178	1.99046	1.26296	15.4138	2.30192	12.3356	4.9e-05	2.83056	up	--	--	Cellular Component: integral component of membrane (GO:0016021);;	--	--	--	--	Zona pellucida-like domain	--	S	Function unknown	uncharacterized protein LOC106457328 [Limulus polyphemus]
evm.TU.Hic_chr_1.501	1321	1316	1315	2231	2114	2596	75.8405	77.6232	74.1074	133.392	127.51	152.041	1e-08	1.09051	up	[QR]	Secondary metabolites biosynthesis, transport and catabolism;; General function prediction only	Molecular Function: methyltransferase activity (GO:0008168);; Biological Process: methylation (GO:0032259);;	--	--	--	--	Methyltransferase domain	--	Q	Secondary metabolites biosynthesis, transport and catabolism	uncharacterized protein LOC106477681 [Limulus polyphemus]
evm.TU.Hic_chr_3.170	241	211	150	51	68	26	21.7513	19.5171	13.2765	4.74045	6.43874	2.36037	0.00132626	-1.74786	down	--	--	Cellular Component: cytoplasm (GO:0005737);; Biological Process: negative regulation of signal transduction (GO:0009968);;	K08270|4.2e-13|cmk:103181311|K08270 DNA-damage-inducible transcript 4 | (RefSeq) ddit4; DNA damage inducible transcript 4	Autophagy - animal (ko04140);; mTOR signaling pathway (ko04150)	--	--	RTP801 C-terminal region	Protein charybde OS=Drosophila melanogaster OX=7227 GN=chrb PE=2 SV=2	S	Function unknown	DNA damage-inducible transcript 4-like protein [Limulus polyphemus]
evm.TU.Hic_chr_6.466	437	559	364	673	725	612	20.1553	26.5005	16.49	32.3423	35.1095	28.7684	0.00788165	0.851509	up	[O]	Posttranslational modification, protein turnover, chaperones	Cellular Component: plasma membrane (GO:0005886);; Cellular Component: integral component of membrane (GO:0016021);;	K17286|1.2e-75|tut:107366093|K17286 erythrocyte band 7 integral membrane protein | (RefSeq) band 7 protein AGAP004871 isoform X1	--	[C]	Energy production and conversion	SPFH domain / Band 7 family	Mechanosensory protein 2 OS=Caenorhabditis elegans OX=6239 GN=mec-2 PE=1 SV=1	C	Energy production and conversion	mechanosensory protein 2-like [Limulus polyphemus]
evm.TU.Hic_chr_5.778	276	232	120	624	412	530	6.91281	5.98859	2.94961	16.3048	10.8655	13.5616	9.46e-05	1.6186	up	--	--	Molecular Function: molecular_function (GO:0003674);; Molecular Function: catalytic activity (GO:0003824);; Molecular Function: ATP binding (GO:0005524);; Cellular Component: cellular_component (GO:0005575);; Cellular Component: intracellular (GO:0005622);; Cellular Component: obsolete cell (GO:0005623);; Cellular Component: nucleus (GO:0005634);; Biological Process: carbohydrate metabolic proces…	K10572|6.1e-14|tut:107370322|K10572 inositol-pentakisphosphate 2-kinase [EC:2.7.1.158] | (RefSeq) inositol-pentakisphosphate 2-kinase	Inositol phosphate metabolism (ko00562);; Phosphatidylinositol signaling system (ko04070)	--	--	Inositol-pentakisphosphate 2-kinase	--	T	Signal transduction mechanisms	inositol-pentakisphosphate 2-kinase-like [Limulus polyphemus]
NewGene_5767	102	120	44	419	794	768	4.78174	5.78267	2.00979	20.4907	39.1641	36.7437	1.14e-12	3.18261	up	--	--	--	--	--	--	--	--	--	--	--	uncharacterized protein LOC106464034 [Limulus polyphemus]
evm.TU.Hic_chr_7.1047	1173	2070	2029	2869	4511	5212	54.4518	98.7476	92.4709	138.727	220.052	246.816	9.04e-05	1.51472	up	[I]	Lipid transport and metabolism	Molecular Function: stearoyl-CoA 9-desaturase activity (GO:0004768);; Molecular Function: iron ion binding (GO:0005506);; Cellular Component: endoplasmic reticulum membrane (GO:0005789);; Biological Process: unsaturated fatty acid biosynthetic process (GO:0006636);; Cellular Component: integral component of membrane (GO:0016021);;	K00507|5.0e-111|isc:IscW_ISCW021567|K00507 stearoyl-CoA desaturase (Delta-9 desaturase) [EC:1.14.19.1] | (RefSeq) stearoyl-CoA desaturase, putative	Biosynthesis of unsaturated fatty acids (ko01040);; Fatty acid metabolism (ko01212)	[I]	Lipid transport and metabolism	Fatty acid desaturase	Delta(9)-fatty-acid desaturase fat-6 OS=Caenorhabditis elegans OX=6239 GN=fat-6 PE=2 SV=1	I	Lipid transport and metabolism	acyl-CoA desaturase-like [Limulus polyphemus]
evm.TU.Hic_chr_13.436	21	15	8	59	104	41	1.43908	1.04888	0.5469	4.23724	7.59558	2.91067	0.000666072	2.52256	up	--	--	--	K17284|2.9e-06|pbar:105428778|K17284 perilipin-2 | (RefSeq) lipid storage droplets surface-binding protein 2-like	--	--	--	Perilipin family	--	--	--	uncharacterized protein LOC106473312 [Limulus polyphemus]
evm.TU.Hic_chr_3.1639	218	185	150	326	298	399	3.48318	3.02985	2.35103	5.41605	5.00353	6.49892	8.3e-05	1.17171	up	--	--	Cellular Component: integral component of membrane (GO:0016021);;	K10758|7.1e-33|bim:105682058|K10758 thiol oxidase [EC:1.8.3.2] | (RefSeq) sulfhydryl oxidase 1	--	--	--	PAN domain	--	S	Function unknown	uncharacterized protein LOC106459815 [Limulus polyphemus]
evm.TU.Hic_chr_12.441	86	115	101	30	30	31	1.97261	2.71656	2.28816	0.707684	0.718089	0.722377	0.0028794	-1.45302	down	[O]	Posttranslational modification, protein turnover, chaperones	Molecular Function: protein-L-isoaspartate (D-aspartate) O-methyltransferase activity (GO:0004719);;	K23192|1.0e-83|nle:100583034|K23192 myelin transcription factor 1 | (RefSeq) MYT1; myelin transcription factor 1 isoform X1	--	[O]	Posttranslational modification, protein turnover, chaperones	Protein-L-isoaspartate(D-aspartate) O-methyltransferase (PCMT)	Protein-L-isoaspartate O-methyltransferase OS=Caenorhabditis elegans OX=6239 GN=pcm-1 PE=2 SV=1	O	Posttranslational modification, protein turnover, chaperones	protein-L-isoaspartate O-methyltransferase domain-containing protein 1-like [Limulus polyphemus]
evm.TU.Hic_chr_1.272	274	199	264	77	55	105	4.10138	3.06823	3.88584	1.19418	0.853736	1.60101	0.00111912	-1.36298	down	--	--	Biological Process: obsolete protein import into nucleus, translocation (GO:0000060);; Molecular Function: molecular_function (GO:0003674);; Molecular Function: transcription coregulator activity (GO:0003712);; Molecular Function: transcription coactivator activity (GO:0003713);; Molecular Function: catalytic activity (GO:0003824);; Molecular Function: guanylate kinase activity (GO:0004385);; Mol…	K20251|4.0e-268|isc:IscW_ISCW016695|K20251 glutamate receptor-interacting protein | (RefSeq) glutamate receptor interacting protein, putative	--	[S]	Function unknown	PDZ domain	--	O	Posttranslational modification, protein turnover, chaperones	glutamate receptor-interacting protein 2-like isoform X2 [Limulus polyphemus]
evm.TU.Hic_chr_3.904	95	124	193	33	23	49	2.13095	2.86719	4.27656	0.762279	0.540104	1.12345	0.00440918	-1.71777	down	--	--	Cellular Component: integral component of membrane (GO:0016021);;	K17341|2.1e-23|spis:111337982|K17341 hemicentin | (RefSeq) hemicentin-1-like isoform X1	--	--	--	Immunoglobulin domain	Down syndrome cell adhesion molecule-like protein Dscam2 OS=Drosophila melanogaster OX=7227 GN=Dscam2 PE=2 SV=3	--	--	kin of IRRE-like protein 3 isoform X1 [Limulus polyphemus]
NewGene_3297	284	254	306	427	560	673	14.9602	13.4259	14.6655	22.7556	30.2429	35.5518	2.22e-05	1.24728	up	--	--	--	--	--	--	--	--	--	--	--	hypothetical protein AVEN_19997_1 [Araneus ventricosus]
evm.TU.Hic_chr_5.324	270	356	672	178	90	90	5.90788	7.99281	14.4248	4.04481	2.04753	2.00499	0.00864632	-1.58399	down	--	--	--	--	--	--	--	--	--	--	--	pollen-specific leucine-rich repeat extensin-like protein 1 [Limulus polyphemus]
evm.TU.Hic_chr_1.733	572	356	351	120	125	154	5.70925	3.65576	3.43704	1.24638	1.30971	1.563	3.94e-05	-1.39191	down	--	--	Molecular Function: guanyl-nucleotide exchange factor activity (GO:0005085);;	K18655|1.7e-65|tsp:Tsp_05574|K18655 ATP-dependent RNA helicase DDX19/DBP5 [EC:3.6.4.13] | (RefSeq) ATP-dependent RNA helicase DDX19A	RNA transport (ko03013);; mRNA surveillance pathway (ko03015)	[T]	Signal transduction mechanisms	RhoGEF domain	Myosin-M heavy chain OS=Dictyostelium discoideum OX=44689 GN=myoM PE=1 SV=1	T	Signal transduction mechanisms	uncharacterized protein LOC106463042 isoform X1 [Limulus polyphemus]
evm.TU.Hic_chr_7.2369	102	65	218	10	12	13	2.53468	1.65528	5.32224	0.252043	0.288964	0.329407	5.15e-06	-3.20072	down	--	--	Cellular Component: extracellular region (GO:0005576);; Biological Process: chitin metabolic process (GO:0006030);; Molecular Function: chitin binding (GO:0008061);;	K11433|2.0e-25|soc:105206723|K11433 [histone H3]-lysine36 N-dimethyltransferase SETMAR [EC:2.1.1.357] | (RefSeq) protein GVQW3-like	Lysine degradation (ko00310)	--	--	Chitin binding Peritrophin-A domain	U-scoloptoxin(01)-Cw1a OS=Cormocephalus westwoodi OX=1096223 PE=3 SV=1	S	Function unknown	vegetative cell wall protein gp1-like [Limulus polyphemus]
NewGene_303	489	447	315	2071	2295	1603	6.79035	6.25054	4.15746	30.0048	33.1536	22.2565	2.52e-19	2.55262	up	--	--	--	--	--	--	--	--	--	--	--	uncharacterized protein LOC106457393 [Limulus polyphemus]
evm.TU.Hic_chr_10.1058	466	346	459	132	199	76	7.43071	5.67209	7.18059	2.18405	3.32978	1.23713	0.00817986	-1.34658	down	[G]	Carbohydrate transport and metabolism	Molecular Function: molecular_function (GO:0003674);; Molecular Function: catalytic activity (GO:0003824);; Molecular Function: hydrolase activity, hydrolyzing O-glycosyl compounds (GO:0004553);; Molecular Function: alpha-mannosidase activity (GO:0004559);; Molecular Function: mannosyl-oligosaccharide 1,2-alpha-mannosidase activity (GO:0004571);; Biological Process: carbohydrate metabolic process…	K12311|8.2e-239|sanh:107695060|K12311 lysosomal alpha-mannosidase [EC:3.2.1.24] | (RefSeq) lysosomal alpha-mannosidase-like	Other glycan degradation (ko00511);; Lysosome (ko04142)	[G]	Carbohydrate transport and metabolism	Glycosyl hydrolases family 38 N-terminal domain	Lysosomal alpha-mannosidase OS=Dictyostelium discoideum OX=44689 GN=manA PE=1 SV=2	G	Carbohydrate transport and metabolism	lysosomal alpha-mannosidase-like isoform X1 [Limulus polyphemus]
evm.TU.Hic_chr_4.1095	17	47	41	1159	1312	633	0.757962	2.18704	1.7969	54.716	62.4777	29.2673	2.86e-27	5.168	up	--	--	Biological Process: regulation of protein phosphorylation (GO:0001932);; Biological Process: positive regulation of protein phosphorylation (GO:0001934);; Molecular Function: molecular_function (GO:0003674);; Molecular Function: signaling receptor binding (GO:0005102);; Molecular Function: cytokine activity (GO:0005125);; Molecular Function: cytokine receptor binding (GO:0005126);; Molecular Func…	K04384|1.1e-17|isc:IscW_ISCW020646|K04384 transforming growth factor beta, invertebrate | (RefSeq) bone morphogenetic protein, putative	--	[T]	Signal transduction mechanisms	Transforming growth factor beta like domain	--	T	Signal transduction mechanisms	bone morphogenetic protein 5-like [Limulus polyphemus]
evm.TU.Hic_chr_13.3847	173	192	286	76	77	47	2.8878	3.29497	4.68769	1.32365	1.35324	0.79904	0.00478569	-1.42209	down	--	--	Cellular Component: integral component of membrane (GO:0016021);;	K16680|9.1e-30|dpa:109539669|K16680 echinoid | (RefSeq) roundabout homolog 1	Hippo signaling pathway - fly (ko04391)	[T]	Signal transduction mechanisms	Immunoglobulin domain	Irregular chiasm C-roughest protein OS=Drosophila melanogaster OX=7227 GN=rst PE=1 SV=2	T	Signal transduction mechanisms	irregular chiasm C-roughest protein-like isoform X2 [Limulus polyphemus]
evm.TU.Hic_chr_6.560	298	297	193	502	390	381	11.1545	11.3933	7.06221	19.5626	15.3134	14.5235	0.00579433	0.987896	up	--	--	Cellular Component: integral component of membrane (GO:0016021);; Molecular Function: carbohydrate binding (GO:0030246);;	K23568|7.6e-53|isc:IscW_ISCW009687|K23568 ER membrane protein complex subunit 7 | (RefSeq) membrane protein, putative	--	[S]	Function unknown	Protein of unknown function (DUF2012)	ER membrane protein complex subunit 7 homolog OS=Caenorhabditis elegans OX=6239 GN=C35D10.1 PE=3 SV=1	O	Posttranslational modification, protein turnover, chaperones	ER membrane protein complex subunit 7-like [Limulus polyphemus]
evm.TU.Hic_chr_5.141	295	188	134	520	426	691	21.4195	13.9874	9.53261	39.3767	32.4886	51.1999	1.63e-05	1.69856	up	--	--	Molecular Function: growth factor activity (GO:0008083);; Cellular Component: membrane (GO:0016020);;	K05449|7.0e-10|ags:114130718|K05449 vascular endothelial growth factor C/D | (RefSeq) vascular endothelial growth factor A-like	--	--	--	--	--	G	Carbohydrate transport and metabolism	vascular endothelial growth factor A-like isoform X1 [Limulus polyphemus]
evm.TU.Hic_chr_13.1371	178	128	331	32	44	82	2.59297	1.90925	4.73813	0.476346	0.663807	1.20748	0.0062001	-1.76549	down	[UW]	Intracellular trafficking, secretion, and vesicular transport;; Extracellular structures	Molecular Function: calcium ion binding (GO:0005509);; Cellular Component: plasma membrane (GO:0005886);; Biological Process: homophilic cell adhesion via plasma membrane adhesion molecules (GO:0007156);; Cellular Component: integral component of membrane (GO:0016021);;	K16507|1.2e-256|dpx:DAPPUDRAFT_6|K16507 protocadherin-16/23 | (RefSeq) hypothetical protein	--	[S]	Function unknown	Cadherin domain	Protein dachsous OS=Drosophila melanogaster OX=7227 GN=ds PE=1 SV=3	S	Function unknown	protein dachsous-like [Limulus polyphemus]
evm.TU.Hic_chr_7.1348	425	615	453	158	204	168	4.71764	7.01977	4.93501	1.82122	2.37655	1.89452	0.000308358	-1.21375	down	--	--	Molecular Function: guanyl-nucleotide exchange factor activity (GO:0005085);; Biological Process: small GTPase mediated signal transduction (GO:0007264);;	K08018|1.5e-270|pki:111837306|K08018 Rap guanine nucleotide exchange factor 2 | (RefSeq) rapgef2; rap guanine nucleotide exchange factor 2 isoform X1	MAPK signaling pathway (ko04010);; Tight junction (ko04530)	[T]	Signal transduction mechanisms	RasGEF domain	Rap guanine nucleotide exchange factor OS=Caenorhabditis elegans OX=6239 GN=pxf-1 PE=1 SV=1	T	Signal transduction mechanisms	rap guanine nucleotide exchange factor 6-like isoform X2 [Limulus polyphemus]
evm.TU.Hic_chr_10.2023	66	56	54	4	0	7	3.66391	3.19157	2.90814	0.200952	0	0.378882	9.04e-05	-3.73015	down	--	--	Molecular Function: zinc ion binding (GO:0008270);; Molecular Function: protein dimerization activity (GO:0046983);;	K09070|4.1e-26|lcm:102354258|K09070 transcription factor 15 | (RefSeq) transcription factor 15-like	--	[K]	Transcription	Helix-loop-helix DNA-binding domain	Twist-related protein OS=Podocoryna carnea OX=6096 GN=TWIST PE=2 SV=1	--	--	achaete-scute homolog 2-like [Limulus polyphemus]
NewGene_5501	524	915	376	1401	1715	1258	7.97759	13.9233	5.58862	22.5942	27.9675	19.8751	0.00022811	1.55928	up	--	--	Biological Process: toll-like receptor signaling pathway (GO:0002224);; Molecular Function: transmembrane signaling receptor activity (GO:0004888);; Molecular Function: protein binding (GO:0005515);; Biological Process: immune response (GO:0006955);; Biological Process: signal transduction (GO:0007165);; Cellular Component: integral component of membrane (GO:0016021);;	K18808|3.43e-42|sko:100376153|K18808 toll-like receptor 13 | (RefSeq) toll-like receptor 3-like	--	[R]	General function prediction only	Leucine rich repeat	Toll-like receptor 4 OS=Pinctada imbricata OX=66713 PE=2 SV=1	T	Signal transduction mechanisms	toll-like receptor 13 [Limulus polyphemus]
evm.TU.Hic_chr_1.1230	114	81	79	730	723	323	4.24207	3.07945	2.87344	28.3007	28.2823	12.264	4.17e-12	3.00456	up	[R]	General function prediction only	--	K19519|1.2e-21|lak:106177633|K19519 transforming growth factor-beta-induced protein | (RefSeq) transforming growth factor-beta-induced protein ig-h3	--	[MW]	Cell wall/membrane/envelope biogenesis;; Extracellular structures	Fasciclin domain	--	--	--	uncharacterized protein LOC106470657 [Limulus polyphemus]
evm.TU.Hic_chr_11.1264	281	243	300	44	53	101	6.8047	6.03668	7.12724	1.10816	1.32501	2.48918	4.48e-05	-1.79492	down	--	--	Molecular Function: protein serine/threonine kinase activity (GO:0004674);; Cellular Component: integral component of membrane (GO:0016021);;	K16674|8.6e-104|zne:110834520|K16674 four-jointed box protein 1 | (RefSeq) extracellular serine/threonine protein kinase four-jointed	Hippo signaling pathway - fly (ko04391)	--	--	--	Extracellular serine/threonine protein kinase four-jointed OS=Drosophila melanogaster OX=7227 GN=fj PE=1 SV=2	S	Function unknown	uncharacterized protein LOC106462103 isoform X1 [Limulus polyphemus]
evm.TU.Hic_chr_12.1979	388	305	279	716	567	455	11.94	9.65038	8.40763	22.9605	18.3404	14.2917	0.00103911	1.13781	up	--	--	Biological Process: signal transduction (GO:0007165);;	K20064|4.2e-45|kmr:108238714|K20064 growth factor receptor-bound protein 10 | (RefSeq) growth factor receptor-bound protein 10-like isoform X1	mTOR signaling pathway (ko04150)	[T]	Signal transduction mechanisms	BPS (Between PH and SH2)	--	T	Signal transduction mechanisms	growth factor receptor-bound protein 14-like, partial [Limulus polyphemus]
evm.TU.Hic_chr_1.392	380	311	358	156	153	186	10.3924	8.7289	9.61952	4.44177	4.38822	5.18604	0.00719434	-0.803961	down	--	--	Biological Process: multicellular organism development (GO:0007275);; Cellular Component: integral component of membrane (GO:0016021);; Molecular Function: Wnt-activated receptor activity (GO:0042813);;	K02432|5.3e-214|isc:IscW_ISCW004077|K02432 frizzled 1/7 | (RefSeq) frizzled, putative	mTOR signaling pathway (ko04150);; Wnt signaling pathway (ko04310)	[T]	Signal transduction mechanisms	Frizzled/Smoothened family membrane region	Frizzled OS=Drosophila melanogaster OX=7227 GN=fz PE=1 SV=1	T	Signal transduction mechanisms	frizzled-2-like [Limulus polyphemus]
evm.TU.Hic_chr_7.2462	72	67	41	306	119	161	1.53369	1.45383	0.856141	6.77389	2.64531	3.48472	0.000321369	2.00777	up	[K]	Transcription	Cellular Component: integral component of membrane (GO:0016021);;	K17277|1.5e-83|tsp:Tsp_04127|K17277 epidermal growth factor receptor kinase substrate 8 | (RefSeq) putative variant SH3 domain protein	--	[R]	General function prediction only	Fic/DOC family	Protein adenylyltransferase Fic OS=Aedes aegypti OX=7159 GN=AAEL005383 PE=3 SV=1	S	Function unknown	adenosine monophosphate-protein transferase FICD homolog [Limulus polyphemus]
evm.TU.Hic_chr_13.1557	424	338	337	93	191	134	17.6858	14.4937	13.8061	4.01699	8.34167	5.70408	0.00832573	-1.10929	down	--	--	Biological Process: eye development (GO:0001654);; Biological Process: compound eye morphogenesis (GO:0001745);; Molecular Function: molecular_function (GO:0003674);; Molecular Function: nucleic acid binding (GO:0003676);; Molecular Function: DNA binding (GO:0003677);; Molecular Function: binding (GO:0005488);; Biological Process: regulation of transcription, DNA-templated (GO:0006355);; Biologic…	K09455|1.9e-26|isc:IscW_ISCW011796|K09455 microphthalmia-associated transcription factor | (RefSeq) microphthalmia-associated transcription factor, putative	Mitophagy - animal (ko04137)	[K]	Transcription	--	--	K	Transcription	microphthalmia-associated transcription factor-like isoform X1 [Limulus polyphemus]
evm.TU.Hic_chr_8.1173	38	11	49	70	153	154	1.20262	0.341982	1.52077	2.32321	5.1802	5.03318	0.00269656	2.20871	up	--	--	Molecular Function: sulfotransferase activity (GO:0008146);;	K01025|1.2e-110|isc:IscW_ISCW015831|K01025 sulfotransferase [EC:2.8.2.-] | (RefSeq) sulfotransferase, putative	--	[R]	General function prediction only	Sulfotransferase domain	Luciferin sulfotransferase OS=Photinus pyralis OX=7054 GN=LST PE=1 SV=1	S	Function unknown	sulfotransferase family cytosolic 1B member 1-like isoform X3 [Limulus polyphemus]
evm.TU.Hic_chr_4.701	867	1033	1510	275	456	391	43.5609	53.3012	74.4809	14.3531	24.0535	20.0104	0.000734822	-1.33885	down	--	--	Biological Process: reproduction (GO:0000003);; Biological Process: cell fate determination (GO:0001709);; Biological Process: morphogenesis of an epithelium (GO:0002009);; Biological Process: instar larval or pupal development (GO:0002165);; Biological Process: regionalization (GO:0003002);; Biological Process: developmental process involved in reproduction (GO:0003006);; Molecular Function: mol…	K09341|1.8e-35|isc:IscW_ISCW005496|K09341 homeobox protein MSX | (RefSeq) homeobox protein MSX-2, putative	--	[R]	General function prediction only	Homeodomain	Muscle segmentation homeobox OS=Drosophila melanogaster OX=7227 GN=Dr PE=2 SV=2	K	Transcription	muscle segmentation homeobox-like [Limulus polyphemus]
evm.TU.Hic_chr_13.3432	249	188	216	617	401	432	5.53665	4.28163	4.71087	14.2923	9.36469	9.80008	1.99e-05	1.44333	up	--	--	Biological Process: reproduction (GO:0000003);; Biological Process: microtubule cytoskeleton organization (GO:0000226);; Biological Process: epithelial cell development (GO:0002064);; Biological Process: columnar/cuboidal epithelial cell differentiation (GO:0002065);; Biological Process: columnar/cuboidal epithelial cell development (GO:0002066);; Biological Process: developmental process involve…	K18643|1.3e-105|zne:110826710|K18643 katanin p80 WD40 repeat-containing subunit B1 | (RefSeq) katanin p80 WD40 repeat-containing subunit B1 isoform X1	--	[D]	Cell cycle control, cell division, chromosome partitioning	con80 domain of Katanin	Katanin p80 WD40 repeat-containing subunit B1 OS=Strongylocentrotus purpuratus OX=7668 GN=KATNB1 PE=1 SV=1	Z	Cytoskeleton	katanin p80 WD40 repeat-containing subunit B1-like isoform X1 [Limulus polyphemus]
evm.TU.Hic_chr_8.1469	795	1128	456	1592	1168	1910	45.1155	65.7887	25.4232	94.1481	69.6657	110.601	0.00406296	1.25673	up	[J]	Translation, ribosomal structure and biogenesis	Molecular Function: ligase activity (GO:0016874);;	K06927|6.1e-99|pcan:112571353|K06927 diphthine-ammonia ligase [EC:6.3.1.14] | (RefSeq) diphthine--ammonia ligase-like isoform X1	--	[R]	General function prediction only	Diphthamide synthase	--	J	Translation, ribosomal structure and biogenesis	diphthine--ammonia ligase-like isoform X4 [Limulus polyphemus]
evm.TU.Hic_chr_1.1559	333	193	483	34	57	112	1.65201	0.984834	2.35625	0.173699	0.294293	0.56636	0.00072152	-2.06582	down	[S]	Function unknown	Molecular Function: calcium ion binding (GO:0005509);; Cellular Component: plasma membrane (GO:0005886);; Biological Process: homophilic cell adhesion via plasma membrane adhesion molecules (GO:0007156);; Cellular Component: integral component of membrane (GO:0016021);;	K16669|0.0e+00|isc:IscW_ISCW017322|K16669 protocadherin Fat 4 | (RefSeq) protocadherin-16, putative	--	[T]	Signal transduction mechanisms	Cadherin domain	Cadherin-related tumor suppressor OS=Drosophila melanogaster OX=7227 GN=ft PE=1 SV=3	T	Signal transduction mechanisms	cadherin-related tumor suppressor-like [Limulus polyphemus]
evm.TU.Hic_chr_7.2776	9	19	14	158	93	103	0.570253	1.29207	0.910291	11.2686	6.71416	7.19351	1.83e-09	3.35926	up	--	--	--	--	--	--	--	--	--	--	--	uncharacterized protein LOC111088723 [Limulus polyphemus]
evm.TU.Hic_chr_7.2646	5402	6650	4586	2117	2228	2782	148.422	187.735	123.713	60.5606	64.3058	77.9636	0.0002539	-0.944963	down	[S]	Function unknown	Molecular Function: nucleotide binding (GO:0000166);; Biological Process: nucleotide catabolic process (GO:0009166);; Molecular Function: hydrolase activity, acting on ester bonds (GO:0016788);; Molecular Function: metal ion binding (GO:0046872);;	K19970|1.2e-138|fcd:110859765|K19970 5'-nucleotidase [EC:3.1.3.5] | (RefSeq) 5'-nucleotidase-like	Purine metabolism (ko00230);; Pyrimidine metabolism (ko00240);; Nicotinate and nicotinamide metabolism (ko00760)	[F]	Nucleotide transport and metabolism	5'-nucleotidase, C-terminal domain	Protein 5NUC (Fragment) OS=Rhipicephalus microplus OX=6941 PE=1 SV=2	F	Nucleotide transport and metabolism	5'-nucleotidase-like [Limulus polyphemus]
evm.TU.Hic_chr_10.736	440	385	499	140	141	204	10.3659	9.32983	11.5571	3.42305	3.47365	4.88898	0.000295724	-1.17856	down	--	--	Molecular Function: DNA binding (GO:0003677);; Cellular Component: nucleus (GO:0005634);;	K04495|2.5e-37|bmor:101745799|K04495 transcription factor SOX17 (SOX group F) | (RefSeq) transcription factor Sox-17-alpha-A	Wnt signaling pathway (ko04310)	[K]	Transcription	HMG (high mobility group) box	Putative transcription factor SOX-15 OS=Drosophila melanogaster OX=7227 GN=Sox15 PE=2 SV=2	K	Transcription	uncharacterized protein LOC106461314 [Limulus polyphemus]
evm.TU.Hic_chr_10.2654	909	776	1711	14918	14714	5312	21.1521	18.5458	39.1188	361.79	359.999	126.17	6.08e-13	3.65075	up	--	--	Molecular Function: DNA binding (GO:0003677);; Molecular Function: DNA-binding transcription factor activity (GO:0003700);; Biological Process: transposition, DNA-mediated (GO:0006313);; Biological Process: regulation of transcription, DNA-templated (GO:0006355);; Biological Process: DNA integration (GO:0015074);; Cellular Component: integral component of membrane (GO:0016021);;	K08871|6.6e-14|els:105005660|K08871 bromodomain-containing protein 2 | (RefSeq) bromodomain-containing protein 2-like	--	[K]	Transcription	Basic region leucine zipper	CCAAT/enhancer-binding protein OS=Drosophila virilis OX=7244 GN=slbo PE=3 SV=1	S	Function unknown	uncharacterized protein LOC111086475 [Limulus polyphemus]
evm.TU.Hic_chr_7.32	964	844	697	1106	1301	1559	6.03148	5.42445	4.27702	7.20589	8.55244	9.95047	0.00015876	0.944668	up	[Q]	Secondary metabolites biosynthesis, transport and catabolism	Molecular Function: fatty acid synthase activity (GO:0004312);; Biological Process: biosynthetic process (GO:0009058);; Molecular Function: oxidoreductase activity (GO:0016491);; Molecular Function: hydrolase activity, acting on ester bonds (GO:0016788);; Molecular Function: phosphopantetheine binding (GO:0031177);;	K00665|0.0e+00|lak:106159135|K00665 fatty acid synthase, animal type [EC:2.3.1.85] | (RefSeq) fatty acid synthase isoform X1	Fatty acid biosynthesis (ko00061);; Fatty acid metabolism (ko01212)	[I]	Lipid transport and metabolism	Acyl transferase domain	Probable polyketide synthase 16 OS=Dictyostelium discoideum OX=44689 GN=pks16 PE=2 SV=1	I	Lipid transport and metabolism	fatty acid synthase-like [Limulus polyphemus]
NewGene_10362	840	1611	734	4276	5404	1843	25.6193	54.6541	21.3558	132.834	181.78	59.3755	4.7e-05	2.15634	up	--	--	--	--	--	--	--	EB module	--	--	--	--
evm.TU.Hic_chr_13.3468	862	744	267	77	213	143	37.0752	32.894	11.2448	3.41242	9.59591	6.23314	0.00272282	-1.81393	down	--	--	Cellular Component: integral component of membrane (GO:0016021);;	K14994|3.9e-93|fcd:110862323|K14994 solute carrier family 38 (sodium-coupled neutral amino acid transporter), member 7/8 | (RefSeq) putative sodium-coupled neutral amino acid transporter 7	--	[E]	Amino acid transport and metabolism	Transmembrane amino acid transporter protein	--	E	Amino acid transport and metabolism	putative sodium-coupled neutral amino acid transporter 7 [Limulus polyphemus]
evm.TU.Hic_chr_4.803	257	236	254	93	112	91	3.85111	3.62242	3.73009	1.44619	1.75836	1.38022	0.00163195	-1.05158	down	--	--	Molecular Function: calcium ion binding (GO:0005509);; Molecular Function: phospholipid binding (GO:0005543);; Biological Process: chemical synaptic transmission (GO:0007268);; Molecular Function: diacylglycerol binding (GO:0019992);; Biological Process: intracellular signal transduction (GO:0035556);; Cellular Component: synapse (GO:0045202);;	K15293|0.0e+00|tut:107368708|K15293 protein unc-13 A/B/C | (RefSeq) uncharacterized protein LOC107368708 isoform X1	--	[TU]	Signal transduction mechanisms;; Intracellular trafficking, secretion, and vesicular transport	Munc13 (mammalian uncoordinated) homology domain	Phorbol ester/diacylglycerol-binding protein unc-13 OS=Caenorhabditis elegans OX=6239 GN=unc-13 PE=1 SV=4	--	--	protein unc-13 homolog B-like isoform X1 [Stegodyphus dumicola]
evm.TU.Hic_chr_6.70	11	3	0	20	93	26	0.688816	0.19295	0	1.33049	6.22927	1.63833	0.00750404	3.64612	up	--	--	Cellular Component: integral component of membrane (GO:0016021);;	--	--	--	--	XK-related protein	--	S	Function unknown	uncharacterized protein LOC111086875 isoform X2 [Limulus polyphemus]
evm.TU.Hic_chr_13.1158	264	274	263	610	617	320	2.85389	3.04918	2.79057	6.87915	7.01908	3.52635	0.00293722	1.24602	up	[R]	General function prediction only	Molecular Function: ARF guanyl-nucleotide exchange factor activity (GO:0005086);; Biological Process: regulation of ARF protein signal transduction (GO:0032012);;	K12495|1.6e-182|mdl:103568957|K12495 IQ motif and SEC7 domain-containing protein | (RefSeq) IQ motif and SEC7 domain-containing protein 1 isoform X1	Endocytosis (ko04144)	[U]	Intracellular trafficking, secretion, and vesicular transport	Sec7 domain	Ankyrin repeat, PH and SEC7 domain containing protein secG OS=Dictyostelium discoideum OX=44689 GN=secG PE=2 SV=1	L	Replication, recombination and repair	IQ motif and SEC7 domain-containing protein 2-like isoform X1 [Limulus polyphemus]
evm.TU.Hic_chr_7.1754	72	70	78	184	146	213	2.11673	2.11158	2.2507	5.63436	4.52487	6.41851	8.68e-06	1.57923	up	--	--	Cellular Component: integral component of membrane (GO:0016021);;	--	--	--	--	--	--	--	--	uncharacterized protein LOC106469018 [Limulus polyphemus]
evm.TU.Hic_chr_8.2126	134	191	179	8	42	31	9.40933	13.8678	12.4162	0.573556	3.07445	2.20506	0.000424857	-2.37317	down	--	--	Molecular Function: transcription regulatory region sequence-specific DNA binding (GO:0000976);; Molecular Function: RNA polymerase II transcription regulatory region sequence-specific DNA binding (GO:0000977);; Molecular Function: RNA polymerase II cis-regulatory region sequence-specific DNA binding (GO:0000978);; Molecular Function: cis-regulatory region sequence-specific DNA binding (GO:000098…	K20526|1.0e-56|isc:IscW_ISCW021202|K20526 transgelin | (RefSeq) calponin, putative	--	[Z]	Cytoskeleton	Calponin homology (CH) domain	Myophilin OS=Echinococcus granulosus OX=6210 PE=2 SV=1	Z	Cytoskeleton	myophilin-like [Limulus polyphemus]
evm.TU.Hic_chr_9.1928	2080	2548	2414	892	919	1298	40.415	50.8826	46.058	18.0446	18.7656	25.7309	0.00103476	-0.910691	down	[C]	Energy production and conversion	Biological Process: microtubule cytoskeleton organization (GO:0000226);; Biological Process: mitotic cell cycle (GO:0000278);; Biological Process: gastrulation with mouth forming first (GO:0001703);; Molecular Function: G-protein alpha-subunit binding (GO:0001965);; Molecular Function: molecular_function (GO:0003674);; Molecular Function: guanyl-nucleotide exchange factor activity (GO:0005085);; …	--	--	--	--	Malate/L-lactate dehydrogenase	Synembryn OS=Drosophila pseudoobscura pseudoobscura OX=46245 GN=ric8a PE=3 SV=1	T	Signal transduction mechanisms	synembryn-A-like isoform X1 [Limulus polyphemus]
evm.TU.Hic_chr_2.1043	8704	10887	8672	13253	13545	12191	248.541	319.419	243.119	394.125	406.369	355.039	0.00260718	0.748171	up	[O]	Posttranslational modification, protein turnover, chaperones	Molecular Function: ATP binding (GO:0005524);; Cellular Component: chaperonin-containing T-complex (GO:0005832);; Biological Process: protein folding (GO:0006457);; Molecular Function: unfolded protein binding (GO:0051082);;	K09494|1.8e-235|dpte:113792707|K09494 T-complex protein 1 subunit beta | (RefSeq) T-complex protein 1 subunit beta-like	--	[O]	Posttranslational modification, protein turnover, chaperones	TCP-1/cpn60 chaperonin family	T-complex protein 1 subunit beta OS=Caenorhabditis elegans OX=6239 GN=cct-2 PE=1 SV=2	O	Posttranslational modification, protein turnover, chaperones	T-complex protein 1 subunit beta-like [Limulus polyphemus]
evm.TU.Hic_chr_2.1108	195	186	203	442	433	378	2.24542	2.20996	2.29824	5.31853	5.25603	4.45437	2.85e-07	1.3865	up	--	--	--	K22754|4.4e-09|hmg:105846748|K22754 E3 ubiquitin-protein ligase RNF213 [EC:2.3.2.27] | (RefSeq) E3 ubiquitin-protein ligase RNF213-like	--	--	--	--	Transposable element Tcb2 transposase OS=Caenorhabditis briggsae OX=6238 PE=3 SV=1	S	Function unknown	uncharacterized protein LOC111088273 isoform X3 [Limulus polyphemus]
evm.TU.Hic_chr_10.303	703	763	880	1232	1116	1059	4.42526	4.93525	5.43922	8.08062	7.38373	6.80456	0.00372399	0.81854	up	--	--	Molecular Function: phosphatase activator activity (GO:0019211);;	K14616|4.3e-244|tut:107366232|K14616 cubilin | (RefSeq) cubilin	--	[DT]	Cell cycle control, cell division, chromosome partitioning;; Signal transduction mechanisms	CUB domain	Probable serine/threonine-protein phosphatase 2A activator 1 OS=Dictyostelium discoideum OX=44689 GN=ppp2r4A PE=3 SV=1	H	Coenzyme transport and metabolism	cubilin-like, partial [Limulus polyphemus]
evm.TU.Hic_chr_12.414	982	696	459	231	141	334	4.3803	3.1905	2.00761	1.06981	0.659721	1.5204	0.00616987	-1.31205	down	[R]	General function prediction only	Molecular Function: serine-type endopeptidase inhibitor activity (GO:0004867);; Molecular Function: protein binding (GO:0005515);; Molecular Function: oxidoreductase activity (GO:0016491);; Molecular Function: metal ion binding (GO:0046872);;	K19398|2.7e-103|sanh:107697278|K19398 Bardet-Biedl syndrome 9 protein | (RefSeq) protein PTHB1-like	--	[WV]	Extracellular structures;; Defense mechanisms	von Willebrand factor type C domain	Hemocyanin 2 OS=Megathura crenulata OX=55429 GN=KLH2 PE=1 SV=2	--	--	kielin/chordin-like protein [Limulus polyphemus]
evm.TU.Hic_chr_5.553	1661	1708	1534	5705	3018	3885	17.7253	18.7252	16.075	63.4209	33.8497	42.2979	3.75e-07	1.65305	up	[R]	General function prediction only	Molecular Function: endopeptidase inhibitor activity (GO:0004866);; Cellular Component: extracellular space (GO:0005615);;	K06530|0.0e+00|isc:IscW_ISCW020822|K06530 CD109 antigen | (RefSeq) thioester-containing protein, putative	--	[O]	Posttranslational modification, protein turnover, chaperones	A-macroglobulin TED domain	--	O	Posttranslational modification, protein turnover, chaperones	CD109 antigen-like [Limulus polyphemus]
NewGene_15920	909	337	154	2367	11145	1232	26.9916	10.2763	4.47756	73.1921	347.8	37.3043	0.00549059	3.73667	up	--	--	Molecular Function: serine-type endopeptidase inhibitor activity (GO:0004867);;	K23421|3.81e-10|hcq:109510787|K23421 Kunitz-type protease inhibitor 2 | (RefSeq) kunitz-type protease inhibitor 1-like isoform X1	--	--	--	Kunitz/Bovine pancreatic trypsin inhibitor domain	--	--	--	cuticular protein [Tachypleus tridentatus]
evm.TU.Hic_chr_5.819	317	298	248	1617	803	3380	13.9028	13.4095	10.6572	73.9044	36.9939	151.318	7.32e-10	3.00958	up	--	--	Cellular Component: extracellular region (GO:0005576);; Biological Process: lipid transport (GO:0006869);; Molecular Function: lipid binding (GO:0008289);; Biological Process: lipoprotein metabolic process (GO:0042157);;	K14480|1.2e-14|lcm:102359735|K14480 apolipoprotein L | (RefSeq) apolipoprotein L3-like	--	--	--	Apolipoprotein L	--	--	--	apolipoprotein L4-like [Limulus polyphemus]
evm.TU.Hic_chr_7.1151	0	39	8	457	446	667	0	3.40076	0.6717	41.0345	40.3743	58.6962	0.00293957	5.31773	up	--	--	Biological Process: negative regulation of transcription by RNA polymerase II (GO:0000122);; Molecular Function: transcription regulatory region sequence-specific DNA binding (GO:0000976);; Molecular Function: RNA polymerase II transcription regulatory region sequence-specific DNA binding (GO:0000977);; Molecular Function: DNA-binding transcription factor activity, RNA polymerase II-specific (GO:…	K09444|2.2e-20|ipu:108278857|K09444 interferon regulatory factor 1 | (RefSeq) interferon regulatory factor 1-like	C-type lectin receptor signaling pathway (ko04625)	--	--	Interferon regulatory factor transcription factor	--	K	Transcription	interferon regulatory factor 1-like [Limulus polyphemus]
evm.TU.Hic_chr_10.2315	3697	3122	3531	950	1083	1208	60.5215	52.5145	56.7487	16.188	18.6178	20.1583	1.44e-12	-1.39671	down	--	--	Molecular Function: iron ion binding (GO:0005506);; Molecular Function: oxidoreductase activity, acting on paired donors, with incorporation or reduction of molecular oxygen (GO:0016705);; Molecular Function: L-ascorbic acid binding (GO:0031418);; Molecular Function: dioxygenase activity (GO:0051213);;	K13647|9.4e-248|zne:110827234|K13647 procollagen-lysine,2-oxoglutarate 5-dioxygenase, invertebrate [EC:1.14.11.4] | (RefSeq) procollagen-lysine,2-oxoglutarate 5-dioxygenase 3 isoform X1	Lysine degradation (ko00310)	[O]	Posttranslational modification, protein turnover, chaperones	--	Procollagen-lysine,2-oxoglutarate 5-dioxygenase OS=Drosophila melanogaster OX=7227 GN=Plod PE=1 SV=1	O	Posttranslational modification, protein turnover, chaperones	Procollagen-lysine,2-oxoglutarate 5-dioxygenase 3, partial [Stegodyphus mimosarum]
evm.TU.Hic_chr_6.592	511	641	619	95	127	211	10.5337	13.5783	12.5289	2.03133	2.74187	4.41984	3.85e-06	-1.77228	down	[O]	Posttranslational modification, protein turnover, chaperones	Cellular Component: integral component of membrane (GO:0016021);;	K01301|1.7e-167|lgi:LOTGIDRAFT_185795|K01301 N-acetylated-alpha-linked acidic dipeptidase [EC:3.4.17.21] | (RefSeq) hypothetical protein	--	[OPR]	Posttranslational modification, protein turnover, chaperones;; Inorganic ion transport and metabolism;; General function prediction only	Transferrin receptor-like dimerisation domain	Glutamate carboxypeptidase 2 homolog OS=Caenorhabditis briggsae OX=6238 GN=gcp-2.1 PE=3 SV=1	--	--	N-acetylated-alpha-linked acidic dipeptidase 2-like isoform X1 [Centruroides sculpturatus]
evm.TU.Hic_chr_1.784	591	545	339	1137	1045	961	13.6863	12.9734	7.69441	27.4334	25.4508	22.7092	5.88e-06	1.38859	up	--	--	Cellular Component: integral component of membrane (GO:0016021);;	K10636|2.5e-194|zne:110832360|K10636 autocrine motility factor receptor [EC:2.3.2.27] | (RefSeq) E3 ubiquitin-protein ligase AMFR-like	Protein processing in endoplasmic reticulum (ko04141)	[O]	Posttranslational modification, protein turnover, chaperones	Ring finger domain	E3 ubiquitin-protein ligase HRD1 OS=Drosophila melanogaster OX=7227 GN=sip3 PE=1 SV=1	O	Posttranslational modification, protein turnover, chaperones	E3 ubiquitin-protein ligase AMFR-like [Limulus polyphemus]
evm.TU.Hic_chr_9.2159	928	830	695	2067	1556	2301	34.6373	31.8241	25.4825	80.3966	61.0395	87.6296	3.03e-10	1.55585	up	[F]	Nucleotide transport and metabolism	Molecular Function: ATP binding (GO:0005524);; Cellular Component: integral component of membrane (GO:0016021);; Molecular Function: hydrolase activity (GO:0016787);;	K01511|1.6e-79|dpx:DAPPUDRAFT_307947|K01511 ectonucleoside triphosphate diphosphohydrolase 5/6 [EC:3.6.1.6] | (RefSeq) hypothetical protein	Purine metabolism (ko00230);; Pyrimidine metabolism (ko00240)	[F]	Nucleotide transport and metabolism	GDA1/CD39 (nucleoside phosphatase) family	Nucleoside-diphosphatase uda-1 OS=Caenorhabditis elegans OX=6239 GN=uda-1 PE=1 SV=1	--	--	ectonucleoside triphosphate diphosphohydrolase 6-like [Limulus polyphemus]
evm.TU.Hic_chr_13.3646	591	532	517	263	238	248	43.8127	40.5312	37.6253	20.2617	18.5396	18.7046	0.000732604	-0.844822	down	[I]	Lipid transport and metabolism	Molecular Function: fatty-acyl-CoA binding (GO:0000062);; Molecular Function: isomerase activity (GO:0016853);;	K13239|9.1e-63|mgp:100541809|K13239 Delta3-Delta2-enoyl-CoA isomerase [EC:5.3.3.8] | (RefSeq) ECI2; enoyl-CoA delta isomerase 2, mitochondrial isoform X1	Fatty acid degradation (ko00071);; Peroxisome (ko04146)	[I]	Lipid transport and metabolism	Enoyl-CoA hydratase/isomerase	Probable enoyl-CoA hydratase, mitochondrial OS=Dictyostelium discoideum OX=44689 GN=echs1 PE=3 SV=1	I	Lipid transport and metabolism	enoyl-CoA delta isomerase 2, mitochondrial-like [Limulus polyphemus]
evm.TU.Hic_chr_1.661	146	109	233	678	560	513	4.6038	3.54091	7.21788	22.3236	18.6027	16.5452	1.82e-07	2.12045	up	--	--	Molecular Function: transcription regulatory region sequence-specific DNA binding (GO:0000976);; Molecular Function: regulatory region nucleic acid binding (GO:0001067);; Molecular Function: cis-regulatory region sequence-specific DNA binding (GO:0001158);; Biological Process: larval development (GO:0002164);; Biological Process: instar larval or pupal development (GO:0002165);; Biological Proces…	K09048|7.1e-66|zne:110833781|K09048 cyclic AMP-responsive element-binding protein 3 | (RefSeq) cyclic AMP response element-binding protein A-like isoform X1	--	[K]	Transcription	bZIP transcription factor	Cyclic AMP response element-binding protein A OS=Drosophila melanogaster OX=7227 GN=CrebA PE=1 SV=2	K	Transcription	cyclic AMP response element-binding protein A-like isoform X1 [Limulus polyphemus]
evm.TU.Hic_chr_11.70	368	343	275	1382	1024	795	13.1921	12.6166	9.65185	51.6022	38.5699	29.0659	1.19e-09	1.99893	up	--	--	--	K18660|2.3e-44|isc:IscW_ISCW011807|K18660 malonyl-CoA/methylmalonyl-CoA synthetase [EC:6.2.1.-] | (RefSeq) acyl-CoA synthetase, putative	Fatty acid biosynthesis (ko00061);; Valine, leucine and isoleucine degradation (ko00280);; Fatty acid metabolism (ko01212)	--	--	Protein-kinase domain of FAM69	--	S	Function unknown	protein FAM69C-like isoform X1 [Limulus polyphemus]
evm.TU.Hic_chr_1.434	8206	6037	7761	1584	1649	3600	127.525	96.3928	118.407	25.6287	26.923	57.0638	0.000358829	-1.42574	down	--	--	Molecular Function: extracellular matrix structural constituent (GO:0005201);; Cellular Component: collagen trimer (GO:0005581);;	K06237|6.1e-88|isc:IscW_ISCW009593|K06237 collagen type IV alpha | (RefSeq) collagen alpha chain, type IV, putative	ECM-receptor interaction (ko04512)	[W]	Extracellular structures	Collagen triple helix repeat (20 copies)	Collagen alpha-1(IV) chain OS=Caenorhabditis elegans OX=6239 GN=emb-9 PE=1 SV=5	W	Extracellular structures	collagen alpha-5(IV) chain-like [Limulus polyphemus]
evm.TU.Hic_chr_10.950	155	111	172	402	211	391	2.12	1.56133	2.31603	5.75654	3.04549	5.47361	0.0006825	1.47406	up	[T]	Signal transduction mechanisms	Biological Process: negative regulation of transcription by RNA polymerase II (GO:0000122);; Biological Process: MAPK cascade (GO:0000165);; Cellular Component: nuclear chromosome (GO:0000228);; Cellular Component: chromatin (GO:0000785);; Cellular Component: nuclear chromatin (GO:0000790);; Cellular Component: euchromatin (GO:0000791);; Biological Process: cell morphogenesis (GO:0000902);; Biolo…
2012);;	K02580|6.5e-62|spu:373533|K02580 nuclear factor NF-kappa-B p105 subunit | (RefSeq) NFkB; NFkB protein	--	--	--	Rel homology dimerisation domain	Nuclear factor NF-kappa-B p110 subunit OS=Drosophila melanogaster OX=7227 GN=Rel PE=1 SV=1	K	Transcription	nuclear factor NF-kappa-B p105 subunit-like [Limulus polyphemus]
evm.TU.Hic_chr_8.932	317	198	507	86	64	69	5.48599	3.52413	8.64048	1.54282	1.15786	1.22036	0.000110616	-1.94843	down	--	--	Cellular Component: integral component of membrane (GO:0016021);;	K08121|2.8e-07|tru:101068134|K08121 fibromodulin | (RefSeq) fibromodulin isoform X1	TGF-beta signaling pathway (ko04350)	--	--	Leucine rich repeat	--	S	Function unknown	slit homolog 1 protein-like [Limulus polyphemus]
evm.TU.Hic_chr_7.216	1856	1868	1526	2106	2139	2411	50.0822	51.7847	40.4231	59.1807	60.6383	66.3707	0.00293991	0.625258	up	--	--	Biological Process: reproduction (GO:0000003);; Biological Process: cell morphogenesis (GO:0000902);; Biological Process: cell morphogenesis involved in differentiation (GO:0000904);; Biological Process: epithelial cell development (GO:0002064);; Biological Process: columnar/cuboidal epithelial cell differentiation (GO:0002065);; Biological Process: columnar/cuboidal epithelial cell development (…	K03240|6.7e-07|spu:579737|K03240 translation initiation factor eIF-2B subunit epsilon | (RefSeq) translation initiation factor eIF-2B subunit epsilon	RNA transport (ko03013)	[J]	Translation, ribosomal structure and biogenesis	eIF4-gamma/eIF5/eIF2-epsilon	Protein krasavietz OS=Drosophila melanogaster OX=7227 GN=kra PE=1 SV=1	J	Translation, ribosomal structure and biogenesis	basic leucine zipper and W2 domain-containing protein 2-like isoform X2 [Limulus polyphemus]
evm.TU.Hic_chr_9.732	925	985	589	396	259	371	57.6439	63.0919	36.0079	25.669	16.9668	23.5924	0.00742386	-0.994353	down	--	--	Cellular Component: nucleosome (GO:0000786);; Molecular Function: DNA binding (GO:0003677);; Cellular Component: nucleus (GO:0005634);; Molecular Function: protein heterodimerization activity (GO:0046982);;	K11251|4.7e-50|isc:IscW_ISCW004478|K11251 histone H2A | (RefSeq) histone 2A	--	[B]	Chromatin structure and dynamics	C-terminus of histone H2A	Histone H2A OS=Urechis caupo OX=6431 PE=3 SV=2	B	Chromatin structure and dynamics	histone H2A-like [Limulus polyphemus]
evm.TU.Hic_chr_13.4146	2403	3068	2415	5193	4213	3527	69.5266	91.1875	68.5938	156.46	128.058	104.076	0.00124833	1.00353	up	[T]	Signal transduction mechanisms	Molecular Function: magnesium ion binding (GO:0000287);; Molecular Function: pyruvate kinase activity (GO:0004743);; Molecular Function: kinase activity (GO:0016301);; Molecular Function: potassium ion binding (GO:0030955);;	K00873|8.5e-214|tut:107364844|K00873 pyruvate kinase [EC:2.7.1.40] | (RefSeq) pyruvate kinase PKM isoform X1	Glycolysis / Gluconeogenesis (ko00010);; Purine metabolism (ko00230);; Pyruvate metabolism (ko00620);; Carbon metabolism (ko01200);; Biosynthesis of amino acids (ko01230)	[G]	Carbohydrate transport and metabolism	Pyruvate kinase, barrel domain	Pyruvate kinase OS=Drosophila melanogaster OX=7227 GN=PyK PE=2 SV=2	G	Carbohydrate transport and metabolism	pyruvate kinase PKM-like isoform X2 [Limulus polyphemus]
NewGene_17799	22	13	36	341	332	119	1.44321	0.850586	2.35919	23.8414	23.4737	8.16843	1.03e-09	3.77275	up	--	--	--	--	--	--	--	--	--	--	--	DNA-binding protein D-ETS-4-like [Limulus polyphemus]
evm.TU.Hic_chr_8.776	665	541	575	2947	1840	1956	30.2942	25.3326	25.721	139.916	88.1196	90.9689	5.83e-14	2.21445	up	--	--	Biological Process: positive regulation of antimicrobial peptide production (GO:0002225);; Biological Process: immune system process (GO:0002376);; Biological Process: production of molecular mediator of immune response (GO:0002440);; Biological Process: regulation of immune system process (GO:0002682);; Biological Process: positive regulation of immune system process (GO:0002684);; Biological Pr…	K04729|1.4e-41|srx:107758293|K04729 myeloid differentiation primary response protein MyD88 | (RefSeq) myeloid differentiation primary response protein MyD88-like	MAPK signaling pathway (ko04010);; Toll-like receptor signaling pathway (ko04620);; NOD-like receptor signaling pathway (ko04621);; Salmonella infection (ko05132);; Herpes simplex virus 1 infection (ko05168)	--	--	TIR domain	--	T	Signal transduction mechanisms	myeloid differentiation primary response protein MyD88-like [Limulus polyphemus]
evm.TU.Hic_chr_9.1485	192	115	151	616	428	441	2.92966	1.7936	2.25617	9.78316	6.86113	6.85588	9.47e-09	1.99206	up	[G]	Carbohydrate transport and metabolism	Molecular Function: inward rectifier potassium channel activity (GO:0005242);; Cellular Component: integral component of membrane (GO:0016021);; Biological Process: regulation of ion transmembrane transport (GO:0034765);;	K05330|9.7e-134|isc:IscW_ISCW016219|K05330 potassium inwardly-rectifying channel subfamily J, other | (RefSeq) Inward rectifier K+ channel, putative	--	[P]	Inorganic ion transport and metabolism	Inward rectifier potassium channel C-terminal domain	Inward rectifier potassium channel irk-1 OS=Caenorhabditis elegans OX=6239 GN=irk-1 PE=2 SV=2	P	Inorganic ion transport and metabolism	G protein-activated inward rectifier potassium channel 3-like [Limulus polyphemus]
NewGene_10252	838	1493	990	324	332	340	12.9215	23.6506	14.988	5.20282	5.37362	5.33756	1.4e-05	-1.46059	down	--	--	Cellular Component: condensed chromosome outer kinetochore (GO:0000940);; Cellular Component: spindle microtubule (GO:0005876);; Biological Process: chromosome segregation (GO:0007059);; Molecular Function: microtubule binding (GO:0008017);; Biological Process: cell division (GO:0051301);;	--	--	--	--	Spindle and kinetochore-associated protein 2	--	--	--	spindle and kinetochore-associated protein 2-like [Limulus polyphemus]
NewGene_9714	314	392	511	4120	3858	3187	4.66692	6.20513	6.19053	72.5009	63.2781	52.5304	5.68e-31	3.47492	up	--	--	Biological Process: carbohydrate transport (GO:0008643);; Cellular Component: integral component of membrane (GO:0016021);; Molecular Function: transmembrane transporter activity (GO:0022857);;	K14386|6.90e-08|myi:110452362|K14386 solute carrier family 5 (sodium-dependent multivitamin transporter), member 6 | (RefSeq) sodium-coupled monocarboxylate transporter 1-like isoform X1	--	--	--	--	--	--	--	sodium-coupled monocarboxylate transporter 1-like [Limulus polyphemus]
evm.TU.Hic_chr_12.1694	263	212	192	75	108	91	7.45477	6.1825	5.35993	2.21827	3.19996	2.62971	0.00849852	-0.996043	down	--	--	Molecular Function: mRNA binding (GO:0003729);;	K17391|7.5e-165|isc:IscW_ISCW009590|K17391 insulin-like growth factor 2 mRNA-binding protein 1 | (RefSeq) conserved hypothetical protein	--	[AR]	RNA processing and modification;; General function prediction only	KH domain	--	A	RNA processing and modification	insulin-like growth factor 2 mRNA-binding protein 1 isoform X2 [Limulus polyphemus]
evm.TU.Hic_chr_8.1691	77	98	138	18	11	41	2.35013	3.07518	4.11193	0.551132	0.322945	1.2662	0.00916403	-1.9151	down	--	--	Cellular Component: cellular_component (GO:0005575);; Cellular Component: intracellular (GO:0005622);; Cellular Component: obsolete cell (GO:0005623);; Cellular Component: cytoplasm (GO:0005737);; Biological Process: aminoglycan metabolic process (GO:0006022);; Biological Process: aminoglycan biosynthetic process (GO:0006023);; Biological Process: chitin metabolic process (GO:0006030);; Biologica…	K08834|4.0e-35|myi:110464901|K08834 myosin III [EC:2.7.11.1] | (RefSeq) myosin-IIIb-like	--	--	--	MH2 domain	--	S	Function unknown	uncharacterized protein LOC106458725 [Limulus polyphemus]
evm.TU.Hic_chr_6.781	1948	1932	2056	2617	2612	2602	35.8021	36.4757	37.1064	50.1048	50.4472	48.7827	0.00110187	0.680826	up	--	--	Cellular Component: gamma-tubulin complex (GO:0000930);; Molecular Function: GTPase activity (GO:0003924);; Molecular Function: GTP binding (GO:0005525);; Cellular Component: microtubule (GO:0005874);; Biological Process: microtubule nucleation (GO:0007020);; Biological Process: cytoplasmic microtubule organization (GO:0031122);;	K10389|1.9e-215|zne:110840786|K10389 tubulin gamma | (RefSeq) tubulin gamma-2 chain	--	[Z]	Cytoskeleton	Dynamitin	Tubulin gamma-1 chain OS=Drosophila melanogaster OX=7227 GN=gammaTub23C PE=1 SV=2	Z	Cytoskeleton	tubulin gamma-1 chain [Centruroides sculpturatus]
evm.TU.Hic_chr_6.63	702	792	456	1173	1548	2036	47.0294	54.5163	29.9819	81.8266	108.976	139.081	2.41e-06	1.56453	up	--	--	Molecular Function: thiol-dependent ubiquitin-specific protease activity (GO:0004843);; Biological Process: ubiquitin-dependent protein catabolic process (GO:0006511);;	K05609|1.1e-69|npr:108794304|K05609 ubiquitin carboxyl-terminal hydrolase L3 [EC:3.4.19.12] | (RefSeq) UCHL3; ubiquitin carboxyl-terminal hydrolase isozyme L3	--	[O]	Posttranslational modification, protein turnover, chaperones	Ubiquitin carboxyl-terminal hydrolase, family 1	Probable ubiquitin carboxyl-terminal hydrolase OS=Dictyostelium discoideum OX=44689 GN=uch1 PE=3 SV=1	O	Posttranslational modification, protein turnover, chaperones	ubiquitin carboxyl-terminal esterase L3 [Penaeus monodon]
evm.TU.Hic_chr_12.1420	189	212	230	349	354	318	6.79464	7.84425	8.14867	13.1016	13.4261	11.6996	0.0014655	0.974668	up	--	--	Biological Process: regulation of transcription, DNA-templated (GO:0006355);;	K17570|9.8e-11|smm:Smp_175460|K17570 hydrocephalus-inducing protein | (RefSeq) hypothetical protein	--	[R]	General function prediction only	LRRFIP family	--	S	Function unknown	leucine-rich repeat flightless-interacting protein 2-like isoform X2 [Limulus polyphemus]
evm.TU.Hic_chr_1.583	872	813	603	2317	1595	1524	38.6123	36.9859	26.1945	106.829	74.1701	68.8295	7.46e-07	1.54694	up	--	--	Molecular Function: actin binding (GO:0003779);; Biological Process: cell adhesion (GO:0007155);; Biological Process: actin cytoskeleton reorganization (GO:0031532);;	K06275|3.1e-140|isc:IscW_ISCW002088|K06275 parvin | (RefSeq) alpha-parvin, putative	--	[Z]	Cytoskeleton	Calponin homology (CH) domain	Paralyzed arrest at two-fold protein 6 OS=Caenorhabditis elegans OX=6239 GN=pat-6 PE=1 SV=1	Z	Cytoskeleton	beta-parvin-like isoform X2 [Centruroides sculpturatus]
evm.TU.Hic_chr_1.2581	382	256	226	511	437	516	5.10459	3.50707	2.95958	7.11616	6.13272	7.0377	0.00106742	1.05403	up	--	--	--	--	--	--	--	--	--	--	--	uncharacterized protein LOC106461550 isoform X3 [Limulus polyphemus]
evm.TU.Hic_chr_8.1732	1325	667	1033	205	220	329	16.7054	8.64178	12.7876	2.68211	2.90287	4.22746	2.51e-06	-1.72616	down	--	--	Biological Process: reproduction (GO:0000003);; Biological Process: eye development (GO:0001654);; Biological Process: ameboidal-type cell migration (GO:0001667);; Biological Process: compound eye morphogenesis (GO:0001745);; Biological Process: epithelial cell development (GO:0002064);; Biological Process: columnar/cuboidal epithelial cell differentiation (GO:0002065);; Biological Process: colum…	K16910|3.8e-15|oas:101103961|K16910 receptor-type tyrosine-protein phosphatase Q [EC:3.1.3.48] | (RefSeq) PTPRQ; LOW QUALITY PROTEIN: phosphatidylinositol phosphatase PTPRQ	--	--	--	Fibronectin type III domain	--	S	Function unknown	cytokine receptor-like isoform X2 [Limulus polyphemus]
NewGene_13676	10654	8677	5550	1510	2498	2627	273.221	228.648	139.746	40.3237	67.3034	68.7139	2.77e-06	-1.62017	down	--	--	--	--	--	--	--	--	--	--	--	uncharacterized protein LOC111085177 [Limulus polyphemus]
NewGene_5061	60	81	68	146	110	152	0.88178	1.21987	0.97396	2.23851	1.69321	2.28441	0.00306976	1.24194	up	--	--	--	--	--	--	--	--	--	--	--	uncharacterized protein LOC111086770 isoform X3 [Limulus polyphemus]
evm.TU.Hic_chr_1.296	534	425	598	2783	3074	1917	29.0145	23.7071	31.8854	157.527	175.574	106.253	3.95e-17	2.60917	up	--	--	--	K16663|1.4e-34|isc:IscW_ISCW012683|K16663 CMRF35-like molecule 9 | (RefSeq) phosphatidylinositol transfer protein PDR16, putative	--	--	--	CRAL/TRIO domain	--	U	Intracellular trafficking, secretion, and vesicular transport	motile sperm domain-containing protein 2-like [Limulus polyphemus]
evm.TU.Hic_chr_10.2625	99	97	67	1340	983	1000	2.57099	2.59035	1.7069	36.5592	27.0596	26.7154	8.6e-42	3.95417	up	--	--	Molecular Function: DNA-binding transcription factor activity, RNA polymerase II-specific (GO:0000981);; Molecular Function: molecular_function (GO:0003674);; Molecular Function: DNA-binding transcription factor activity (GO:0003700);; Cellular Component: cellular_component (GO:0005575);; Cellular Component: intracellular (GO:0005622);; Cellular Component: obsolete cell (GO:0005623);; Cellular Co…	K09436|7.8e-67|phyp:113524806|K09436 friend leukemia integration 1 transcription factor | (RefSeq) Friend leukemia integration 1 transcription factor-like	--	[K]	Transcription	Ets-domain	DNA-binding protein D-ETS-6 OS=Drosophila melanogaster OX=7227 GN=Ets21C PE=2 SV=2	K	Transcription	uncharacterized protein LOC106478138 [Limulus polyphemus]
evm.TU.Hic_chr_2.2256	2957	1083	641	31435	18390	11707	61.0338	22.9645	12.9805	675.856	398.87	246.509	2.55e-12	4.05501	up	[E]	Amino acid transport and metabolism	Molecular Function: zinc ion binding (GO:0008270);; Cellular Component: integral component of membrane (GO:0016021);;	K03871|1.3e-127|nvl:108566716|K03871 von Hippel-Lindau disease tumor supressor | (RefSeq) uncharacterized protein LOC108566716	Ubiquitin mediated proteolysis (ko04120)	[A]	RNA processing and modification	RING-variant domain	--	A	RNA processing and modification	uncharacterized protein LOC106472726 isoform X2 [Limulus polyphemus]
evm.TU.Hic_chr_3.1205	2437	2264	2049	4610	4919	3094	177.26	169.212	146.329	349.195	375.92	229.53	8.23e-05	1.19901	up	--	--	Cellular Component: mitochondrial intermembrane space (GO:0005758);;	--	--	[U]	Intracellular trafficking, secretion, and vesicular transport	PRELI-like family	Protein slowmo OS=Drosophila melanogaster OX=7227 GN=slmo PE=2 SV=1	U	Intracellular trafficking, secretion, and vesicular transport	protein slowmo-like [Limulus polyphemus]
evm.TU.Hic_chr_13.641	379	551	456	2061	2711	4537	17.0533	25.4905	20.1634	96.6899	128.35	208.513	2.72e-18	3.00637	up	--	--	--	--	--	--	--	--	--	--	--	uncharacterized protein LOC111089164 [Limulus polyphemus]
evm.TU.Hic_chr_13.3472	1584	1216	605	3456	4293	6960	58.8586	46.4048	22.0492	133.776	167.646	263.859	6.82e-09	2.3959	up	--	--	Molecular Function: G protein-coupled receptor activity (GO:0004930);; Biological Process: G protein-coupled receptor signaling pathway (GO:0007186);; Cellular Component: integral component of membrane (GO:0016021);;	K08424|5.7e-64|zne:110827312|K08424 glucose-dependent insulinotropic receptor | (RefSeq) 5-hydroxytryptamine receptor 1A-like isoform X1	--	--	--	7 transmembrane receptor (rhodopsin family)	Octopamine receptor beta-2R OS=Drosophila melanogaster OX=7227 GN=Octbeta2R PE=2 SV=2	T	Signal transduction mechanisms	octopamine receptor Oamb-like [Limulus polyphemus]
evm.TU.Hic_chr_3.1263	397	311	215	5529	6653	5023	11.4199	9.18694	6.06119	165.642	201.081	147.394	5.75e-59	4.51941	up	--	--	Molecular Function: DNA-binding transcription factor activity (GO:0003700);; Cellular Component: nucleus (GO:0005634);; Biological Process: regulation of transcription, DNA-templated (GO:0006355);; Cellular Component: host cell nucleus (GO:0042025);; Molecular Function: sequence-specific DNA binding (GO:0043565);;	K17102|2.0e-32|isc:IscW_ISCW002580|K17102 ETS homologous factor | (RefSeq) epithelium specific ets factor 3, ese3, putative	--	[K]	Transcription	Ets-domain	--	K	Transcription	ETS-related transcription factor Elf-5-like isoform X1 [Limulus polyphemus]
evm.TU.Hic_chr_6.261	205	245	290	6378	6049	1883	9.3125	11.4747	12.9659	302.907	289.823	87.5681	2.06e-21	4.57131	up	--	--	Molecular Function: DNA binding (GO:0003677);; Molecular Function: DNA-binding transcription factor activity (GO:0003700);; Cellular Component: nucleus (GO:0005634);; Biological Process: regulation of transcription, DNA-templated (GO:0006355);; Biological Process: regulation of transcription by RNA polymerase II (GO:0006357);; Cellular Component: host cell nucleus (GO:0042025);;	K09031|8.2e-45|clec:106666911|K09031 fos-like antigen, invertebrate | (RefSeq) transcription factor kayak-like isoform X1	MAPK signaling pathway - fly (ko04013);; Apoptosis - fly (ko04214);; Toll and Imd signaling pathway (ko04624)	[K]	Transcription	bZIP Maf transcription factor	Transcription factor kayak, isoforms A/B/F OS=Drosophila melanogaster OX=7227 GN=kay PE=1 SV=4	K	Transcription	fos-related antigen 2-like [Limulus polyphemus]
evm.TU.Hic_chr_8.1673	598	479	544	167	165	205	12.849	10.5531	11.4584	3.73657	3.71377	4.48353	2.83e-07	-1.31415	down	--	--	Biological Process: intracellular signal transduction (GO:0035556);;	K02649|6.8e-182|ame:408577|K02649 phosphoinositide-3-kinase regulatory subunit alpha/beta/delta | (RefSeq) uncharacterized protein LOC408577 isoform X1	FoxO signaling pathway (ko04068);; Phosphatidylinositol signaling system (ko04070);; Autophagy - animal (ko04140);; mTOR signaling pathway (ko04150);; Longevity regulating pathway - multiple species (ko04213)	[T]	Signal transduction mechanisms	RhoGAP domain	Rho GTPase-activating protein gacJJ OS=Dictyostelium discoideum OX=44689 GN=gacJJ PE=3 SV=1	T	Signal transduction mechanisms	phosphatidylinositol 3-kinase regulatory subunit alpha-like isoform X1 [Limulus polyphemus]
evm.TU.Hic_chr_10.940	979	667	529	129	114	215	58.1901	40.7316	30.8619	7.98569	7.09823	12.9984	2.19e-07	-1.96503	down	--	--	Molecular Function: glutathione transferase activity (GO:0004364);;	K00799|4.2e-57|lak:106163380|K00799 glutathione S-transferase [EC:2.5.1.18] | (RefSeq) glutathione S-transferase Mu 2-like	Glutathione metabolism (ko00480);; Metabolism of xenobiotics by cytochrome P450 (ko00980);; Drug metabolism - cytochrome P450 (ko00982);; Drug metabolism - other enzymes (ko00983)	[O]	Posttranslational modification, protein turnover, chaperones	Glutathione S-transferase, C-terminal domain	Glutathione S-transferase OS=Dermatophagoides pteronyssinus OX=6956 PE=1 SV=1	O	Posttranslational modification, protein turnover, chaperones	glutathione S-transferase Mu 2-like [Limulus polyphemus]
evm.TU.Hic_chr_11.476	974	640	464	1205	937	1304	17.7928	12.0066	8.30774	22.9181	17.971	24.2974	0.00620468	1.02536	up	--	--	Biological Process: ubiquitin-dependent protein catabolic process (GO:0006511);; Molecular Function: ubiquitin protein ligase activity (GO:0061630);;	K10591|6.5e-309|nvi:100115069|K10591 E3 ubiquitin-protein ligase NEDD4 [EC:2.3.2.26] | (RefSeq) Nedd4; neural precursor cell expressed, developmentally down-regulated 4	Ubiquitin mediated proteolysis (ko04120);; Endocytosis (ko04144)	[O]	Posttranslational modification, protein turnover, chaperones	HECT-domain (ubiquitin-transferase)	E3 ubiquitin-protein ligase Nedd-4 OS=Drosophila melanogaster OX=7227 GN=Nedd4 PE=1 SV=2	O	Posttranslational modification, protein turnover, chaperones	E3 ubiquitin-protein ligase NEDD4-like isoform X1 [Limulus polyphemus]
evm.TU.Hic_chr_8.357	645	283	310	55	109	135	7.08682	3.186	3.33536	0.621762	1.25767	1.505	0.00084025	-1.76366	down	[M]	Cell wall/membrane/envelope biogenesis	Molecular Function: transmembrane receptor protein tyrosine kinase activity (GO:0004714);; Molecular Function: ATP binding (GO:0005524);; Biological Process: transmembrane receptor protein tyrosine kinase signaling pathway (GO:0007169);; Cellular Component: integral component of membrane (GO:0016021);;	K04361|0.0e+00|dpte:113792070|K04361 epidermal growth factor receptor [EC:2.7.10.1] | (RefSeq) epidermal growth factor receptor-like isoform X1	FoxO signaling pathway (ko04068);; Endocytosis (ko04144)	[T]	Signal transduction mechanisms	Protein tyrosine and serine/threonine kinase	Epidermal growth factor receptor OS=Apis mellifera OX=7460 GN=Egfr PE=2 SV=1	T	Signal transduction mechanisms	epidermal growth factor receptor-like isoform X2 [Limulus polyphemus]
evm.TU.Hic_chr_3.489	2653	2302	3109	1269	1215	1476	15.1966	13.5439	17.4799	7.56613	7.30969	8.62339	0.00520058	-0.751616	down	[O]	Posttranslational modification, protein turnover, chaperones	Cellular Component: plasma membrane (GO:0005886);; Biological Process: cell adhesion (GO:0007155);; Biological Process: axon guidance (GO:0007411);; Cellular Component: integral component of membrane (GO:0016021);;	K06767|0.0e+00|dpte:113794212|K06767 Down syndrome cell adhesion molecule | (RefSeq) Down syndrome cell adhesion molecule-like protein Dscam2 isoform X1	--	[T]	Signal transduction mechanisms	Immunoglobulin I-set domain	Down syndrome cell adhesion molecule-like protein Dscam2 OS=Drosophila melanogaster OX=7227 GN=Dscam2 PE=2 SV=3	T	Signal transduction mechanisms	Dscam [Limulus polyphemus]
evm.TU.Hic_chr_7.1471	46	20	18	110	100	67	1.0722	0.467715	0.411742	2.66157	2.44773	1.58204	0.00128605	2.03484	up	--	--	Biological Process: cell morphogenesis (GO:0000902);; Biological Process: multicellular organism development (GO:0007275);; Biological Process: nervous system development (GO:0007399);; Biological Process: biological_process (GO:0008150);; Biological Process: anatomical structure morphogenesis (GO:0009653);; Biological Process: cellular process (GO:0009987);; Biological Process: cellular componen…	K16756|4.3e-74|tut:107368918|K16756 coiled-coil domain-containing protein 64 | (RefSeq) BICD family-like cargo adapter 1	--	--	--	--	--	S	Function unknown	bicaudal D-related protein homolog, partial [Limulus polyphemus]
evm.TU.Hic_chr_1.2219	44	50	93	278	445	407	0.853465	1.00835	1.78682	5.69824	9.21367	8.18889	6.75e-11	2.85657	up	--	--	Biological Process: reproduction (GO:0000003);; Biological Process: transition metal ion transport (GO:0000041);; Biological Process: G2/M transition of mitotic cell cycle (GO:0000086);; Cellular Component: Golgi membrane (GO:0000139);; Molecular Function: nucleotide binding (GO:0000166);; Biological Process: mitochondrial fission (GO:0000266);; Biological Process: mitotic cell cycle (GO:0000278)…
cellul	K01528|7.7e-179|mun:110560648|K01528 dynamin 1/3 [EC:3.6.5.5] | (RefSeq) Dnm1; dynamin-1 isoform X1	Phospholipase D signaling pathway (ko04072);; Endocytosis (ko04144);; Synaptic vesicle cycle (ko04721);; Endocrine and other factor-regulated calcium reabsorption (ko04961);; Bacterial invasion of epithelial cells (ko05100)	[UR]	Intracellular trafficking, secretion, and vesicular transport;; General function prediction only	Dynamin central region	Dynamin OS=Caenorhabditis elegans OX=6239 GN=dyn-1 PE=1 SV=3	U	Intracellular trafficking, secretion, and vesicular transport	dynamin-1-like [Limulus polyphemus]
NewGene_10068	984	912	1081	130	184	310	13.5799	12.7342	14.8255	1.82183	2.61547	4.27665	6.67e-08	-1.99361	down	--	--	Cellular Component: host cell nucleus (GO:0042025);;	K10151|7.75e-85|sasa:106576262|K10151 G1/S-specific cyclin-D2 | (RefSeq) G1/S-specific cyclin-D2-like	FoxO signaling pathway (ko04068);; Cell cycle (ko04110);; p53 signaling pathway (ko04115);; Cellular senescence (ko04218);; Wnt signaling pathway (ko04310);; Hedgehog signaling pathway (ko04340);; Focal adhesion (ko04510)	[D]	Cell cycle control, cell division, chromosome partitioning	Cyclin, N-terminal domain	--	D	Cell cycle control, cell division, chromosome partitioning	G1/S-specific cyclin-D2-like [Limulus polyphemus]
evm.TU.Hic_chr_2.998	112	163	128	26	43	48	2.2199	3.32988	2.50549	0.519552	0.88371	0.97629	0.00247235	-1.51488	down	--	--	Biological Process: DNA replication initiation (GO:0006270);; Biological Process: cell division (GO:0051301);;	K06628|1.8e-143|aplc:110976657|K06628 cell division control protein 45 | (RefSeq) cell division control protein 45 homolog	--	[L]	Replication, recombination and repair	CDC45-like protein	Cell division control protein 45 homolog OS=Dictyostelium discoideum OX=44689 GN=cdc45 PE=3 SV=1	L	Replication, recombination and repair	cell division control protein 45 homolog, partial [Limulus polyphemus]
[truncated: 1,374 more rows]
